# Supplementary material for: Senescence-Associated Metabolomic Phenotype in Primary and iPSC-Derived Mesenchymal Stromal Cells
Source: Stem Cell Reports. 2020 Jan 23;14(2):201–9. doi: 10.1016/j.stemcr.2019.12.012 (PMC7013233; doi:10.1016/j.stemcr.2019.12.012)
Supplement: Table S1. Differentially Expressed Transcripts upon Senescence of MSCs and iMSCs, Related to Figure 2 [file mmc2.xlsx]

## Sheet: MSCs
Ensembl_gene_id	Symbol	logFC	P.Value	adj.P.Val	MSC_young_1	MSC_young_2	MSC_young_3	MSC_young_4	MSC_young_5	MSC_senescent_1	MSC_senescent_2	MSC_senescent_3	MSC_senescent_4	MSC_senescent_5
ENSG00000000971	CFH	-5.2135	0.00341755	0.0199833	15.6475	12.2643	20.1948	30.8616	13.46	0.47383	0.559054	0.594382	0.438536	0.425261
ENSG00000002834	LASP1	-3.54169	5.28418e-05	0.00149192	5.43774	6.84412	6.79906	5.16992	6.82055	0.545542	0.507076	0.572246	0.59768	0.445582
ENSG00000003756	RBM5	-3.9434	0.000101615	0.00179557	7.06946	7.9211	7.59012	9.70005	6.25751	0.541901	0.521415	0.491235	0.437863	0.512592
ENSG00000005700	IBTK	4.10348	5.81884e-05	0.0015112	0.536343	0.410181	0.552005	0.585054	0.44346	10.1623	9.365	7.21846	7.47281	9.22075
ENSG00000005810	MYCBP2	-3.86994	2.3571e-05	0.0012674	7.92297	7.23387	8.10047	6.51304	6.27574	0.544842	0.416833	0.479828	0.58806	0.43586
ENSG00000006715	VPS41	-4.63188	0.000428234	0.00411415	15.6869	9.96965	8.25501	11.1919	12.0828	0.527905	0.454149	0.411797	0.428428	0.484234
ENSG00000007923	DNAJC11	-3.54182	1.76681e-06	0.000940584	5.73294	5.85832	6.07554	6.21892	5.79337	0.531726	0.596895	0.474237	0.479079	0.466398
ENSG00000008853	RHOBTB2	3.80798	9.82955e-05	0.00179021	0.535555	0.404942	0.488849	0.44777	0.425825	6.1709	8.15691	5.61139	6.58743	5.72858
ENSG00000010270	STARD3NL	-4.02645	8.91482e-05	0.00175157	7.75176	9.68022	9.93606	7.70721	6.81158	0.570908	0.504264	0.476937	0.526881	0.491383
ENSG00000010278	CD9	-4.88574	0.00543993	0.029552	26.486	19.4142	11.617	15.453	7.3514	0.579245	0.535013	0.539328	0.504358	0.558978
ENSG00000011198	ABHD5	-4.56667	0.00774495	0.039662	16.1918	14.1439	5.41299	18.8117	6.22155	0.58587	0.44406	0.492952	0.520308	0.521713
ENSG00000011260	UTP18	-4.08613	6.39667e-05	0.00155506	8.09617	10.5965	8.97224	9.01697	7.01883	0.413947	0.552237	0.566731	0.573794	0.466299
ENSG00000011304	PTBP1	3.88678	0.000803687	0.00635645	0.588303	0.511117	0.508303	0.419624	0.596391	5.28113	7.91328	10.3476	6.02972	9.23943
ENSG00000011485	PPP5C	3.73563	0.000881188	0.00682867	0.554743	0.441731	0.49678	0.594761	0.503365	5.812	5.62634	9.09882	5.13266	8.84996
ENSG00000012061	ERCC1	-4.14822	0.000300463	0.00323261	11.1511	10.1764	7.21961	8.27413	6.72017	0.514819	0.512055	0.44063	0.459605	0.528521
ENSG00000013306	SLC25A39	3.97566	0.00397832	0.0226047	0.571839	0.498342	0.535535	0.476878	0.461555	5.90772	5.36249	13.4943	7.05248	8.20838
ENSG00000014123	UFL1	-3.63831	9.11675e-05	0.00175566	5.43011	6.27472	6.08509	7.71402	5.33222	0.415708	0.400499	0.569971	0.576624	0.513588
ENSG00000014216	CAPN1	-3.84864	0.000276905	0.00310288	8.01826	9.38823	6.4597	6.24881	5.74045	0.589626	0.509971	0.508057	0.433279	0.447922
ENSG00000015171	ZMYND11	-4.02911	0.00191439	0.0123877	6.67052	7.13032	7.25567	7.88972	13.6557	0.578589	0.581317	0.44883	0.498421	0.502282
ENSG00000023330	ALAS1	3.69557	1.50942e-05	0.00110325	0.48202	0.431546	0.543569	0.515419	0.466491	5.78369	5.69703	6.2555	6.82037	7.0442
ENSG00000023909	GCLM	-4.32467	0.00347391	0.0201662	7.28269	6.52417	10.3838	8.50769	16.2811	0.406292	0.56185	0.506774	0.541523	0.427879
ENSG00000024048	UBR2	-3.85476	1.93679e-06	0.000940584	7.23714	6.84381	6.62901	6.60039	7.33107	0.41561	0.539708	0.417745	0.460555	0.56079
ENSG00000025796	SEC63	4.00102	0.000106882	0.00183814	0.410983	0.475859	0.509864	0.53625	0.422607	6.93252	9.51892	6.45944	6.73604	8.06865
ENSG00000027697	IFNGR1	-3.90003	0.00028194	0.00312661	7.8474	6.62523	11.5487	8.09542	8.49502	0.578573	0.549843	0.544259	0.59121	0.59044
ENSG00000033178	UBA6	3.83731	0.000708042	0.00586872	0.462609	0.506543	0.434766	0.569154	0.457672	5.37176	6.7966	7.89832	5.15162	9.52603
ENSG00000037241	RPL26L1	-3.90958	0.000350384	0.00355469	5.1024	7.60183	7.9984	9.12109	6.07338	0.493846	0.420667	0.519908	0.530899	0.423369
ENSG00000037474	NSUN2	3.95189	9.58773e-06	0.00101489	0.513313	0.409963	0.429408	0.500875	0.466946	6.38008	8.073	6.94578	7.03647	7.47498
ENSG00000042445	RETSAT	-3.60563	2.57671e-05	0.0012674	7.23815	6.24413	5.54216	6.12034	5.62226	0.503682	0.516594	0.449846	0.512729	0.544598
ENSG00000048162	NOP16	3.74433	1.60252e-05	0.00114527	0.435632	0.463645	0.560314	0.548174	0.598636	6.68197	7.50155	6.32314	6.47393	7.94919
ENSG00000054282	SDCCAG8	4.10827	0.000196688	0.00254036	0.521096	0.595274	0.472617	0.494536	0.563399	9.94101	10.8396	10.5131	7.27668	7.08085
ENSG00000056050	HPF1	-4.15139	0.000359299	0.00362227	7.4176	8.40644	8.83557	11.2023	6.05432	0.418975	0.444691	0.459194	0.498166	0.537768
ENSG00000059758	CDK17	4.08648	0.000744375	0.00604522	0.490243	0.547777	0.538859	0.530123	0.497154	9.16854	10.5354	6.24206	6.57706	11.7175
ENSG00000060718	COL11A1	6.21148	0.00662549	0.0346979	0.480749	0.563979	0.421774	0.527567	0.408614	49.6916	10.3003	24.381	46.1172	47.5587
ENSG00000062194	GPBP1	-3.94948	3.5069e-05	0.00128161	7.2006	8.19083	6.91383	9.07307	6.8076	0.518002	0.45476	0.528953	0.441285	0.528671
ENSG00000066135	KDM4A	-3.62892	2.75142e-05	0.0012674	5.5743	6.70099	5.9814	7.22712	7.25716	0.464447	0.579471	0.541754	0.521263	0.539608
ENSG00000068878	PSME4	4.69387	0.00715032	0.0370894	0.549373	0.433184	0.417784	0.499099	0.513523	5.99072	17.4321	9.32173	20.3087	9.39873
ENSG00000069869	NEDD4	3.91436	0.000124229	0.00200969	0.411332	0.461125	0.532677	0.550824	0.464307	5.09942	7.8188	8.26122	7.46403	7.84908
ENSG00000070214	SLC44A1	-3.75503	9.60798e-05	0.00178189	6.43857	6.66154	5.19879	5.82285	7.90622	0.404906	0.442926	0.489895	0.439722	0.594765
ENSG00000071189	SNX13	-3.64981	1.15532e-05	0.00101489	5.69788	5.66924	6.58865	6.53033	5.52512	0.449382	0.517368	0.559489	0.419426	0.44534
ENSG00000071242	RPS6KA2	-4.55076	0.000124981	0.00200969	13.5781	11.3577	8.23805	10.1389	10.4632	0.457956	0.509535	0.468938	0.419251	0.438741
ENSG00000071794	HLTF	-3.78969	0.000621318	0.0053714	5.76634	7.04056	6.83355	9.83759	5.29777	0.584405	0.437698	0.405024	0.587398	0.500063
ENSG00000071967	CYBRD1	-4.32726	9.91072e-05	0.00179021	10.3355	7.48554	10.3141	8.17623	11.2948	0.461161	0.550519	0.428862	0.41367	0.517312
ENSG00000072110	ACTN1	1.16339	0.00541912	0.0294888	20.5915	48.1903	40.3733	44.8265	56.8267	73.6572	137.292	77.9886	102.939	80.2984
ENSG00000073792	IGF2BP2	3.9894	0.000427852	0.00411415	0.465079	0.493365	0.516652	0.422884	0.532999	6.99054	10.7008	7.85087	7.21132	5.85744
ENSG00000074410	CA12	-4.29509	0.000678577	0.00569792	12.6768	7.22265	13.0182	8.24103	8.73919	0.557661	0.52553	0.4259	0.532859	0.499784
ENSG00000074603	DPP8	3.75864	5.2019e-06	0.000940584	0.461414	0.470696	0.421827	0.546439	0.465808	6.32564	7.16957	6.24877	6.11306	6.16966
ENSG00000075142	SRI	-4.64132	8.26529e-05	0.00170217	12.6657	15.5158	11.1471	14.5676	10.5269	0.414288	0.576811	0.5714	0.454217	0.564746
ENSG00000075239	ACAT1	-4.74386	0.000629563	0.00541357	11.5418	18.1544	11.0245	13.8915	9.30955	0.40025	0.575256	0.424143	0.579552	0.406441
ENSG00000075790	BCAP29	4.85091	5.55142e-05	0.0015112	0.433408	0.436732	0.535675	0.434471	0.466054	12.4814	13.6638	10.8524	13.1674	16.3918
ENSG00000075975	MKRN2	-3.93481	0.000493712	0.00460225	5.60552	8.9223	8.25229	5.41506	9.09302	0.439129	0.567225	0.596574	0.431356	0.403955
ENSG00000078304	PPP2R5C	-4.28016	0.00180503	0.0119199	7.71477	14.1474	11.283	6.37761	7.71391	0.562398	0.422294	0.47547	0.502208	0.468833
ENSG00000079257	LXN	-5.32909	0.00978458	0.0486355	19.6468	13.4962	17.5556	34.6765	7.95493	0.415708	0.477719	0.470387	0.432489	0.52539
ENSG00000079308	TNS1	4.20974	0.00373804	0.021467	0.576684	0.573035	0.596485	0.446501	0.435759	6.14854	13.1405	9.19949	14.4017	5.74603
ENSG00000079805	DNM2	4.01362	0.000519981	0.00471714	0.413458	0.532859	0.520222	0.468666	0.417938	7.01597	9.64611	9.32039	6.86006	5.16502
ENSG00000079931	MOXD1	-4.55634	0.00188661	0.0122863	5.97695	13.1948	17.5036	12.9736	10.7817	0.586973	0.519184	0.464458	0.503695	0.494089
ENSG00000082146	STRADB	-3.71797	9.4426e-05	0.00178189	6.82565	7.83277	7.56294	5.1979	6.17452	0.452962	0.526984	0.49918	0.512769	0.561028
ENSG00000082482	KCNK2	-4.49188	0.00264299	0.0162521	7.32178	18.0661	8.16632	10.8925	13.5319	0.527833	0.58012	0.549725	0.461972	0.45713
ENSG00000083937	CHMP2B	-3.68534	0.00014162	0.00210553	6.01687	5.7721	8.80405	6.5206	7.09647	0.492618	0.594363	0.503449	0.572818	0.495976
ENSG00000084234	APLP2	-4.67746	0.000171264	0.00231062	13.1075	8.48286	12.7113	12.7779	15.2253	0.437446	0.405721	0.57015	0.491094	0.530405
ENSG00000084652	TXLNA	-3.75133	7.69444e-06	0.00101489	6.9264	6.66651	6.14659	5.66609	6.22852	0.406541	0.422567	0.440555	0.535737	0.543648
ENSG00000086200	IPO11	-3.66915	3.23807e-05	0.00126996	5.27053	5.56643	7.0129	6.61421	6.20995	0.578775	0.409417	0.406161	0.495252	0.521664
ENSG00000086475	SEPHS1	-3.90885	0.000306687	0.00326592	6.1604	8.56607	5.52956	9.04685	6.58961	0.468229	0.453358	0.545611	0.473963	0.44842
ENSG00000086666	ZFAND6	-4.01046	0.000270288	0.00304999	9.13071	6.44513	7.32195	10.8119	7.42078	0.406637	0.577837	0.510982	0.591095	0.465527
ENSG00000087053	MTMR2	4.46146	0.000653972	0.00553467	0.41482	0.458965	0.55024	0.548089	0.53454	9.46834	15.156	11.9691	7.22422	11.4064
ENSG00000087087	SRRT	3.76401	0.000920924	0.00705165	0.569902	0.564613	0.588173	0.596817	0.509691	6.65154	5.244	10.007	6.56754	9.96634
ENSG00000087152	ATXN7L3	3.81945	0.000138355	0.00209882	0.517118	0.563235	0.454795	0.43189	0.482873	8.08033	5.73421	7.68565	5.47035	7.61702
ENSG00000087470	DNM1L	-4.4046	0.00104193	0.00775659	5.46444	7.73811	11.9534	11.7251	10.7083	0.4488	0.450553	0.505727	0.406728	0.435132
ENSG00000088298	EDEM2	-3.80134	0.000208204	0.00262551	5.70645	7.16211	9.83594	7.6405	7.36104	0.479232	0.570841	0.569626	0.541415	0.543433
ENSG00000088833	NSFL1C	3.3985	3.12289e-06	0.000940584	0.534388	0.424818	0.594393	0.527576	0.552211	5.30593	5.85747	5.76618	5.47778	5.36197
ENSG00000089248	ERP29	-4.44548	0.000496222	0.00461229	10.8227	11.1207	12.3513	13.6368	6.42625	0.499655	0.428968	0.589452	0.539347	0.437387
ENSG00000089693	MLF2	4.16473	0.00026531	0.00300435	0.469674	0.573509	0.50131	0.499784	0.433138	5.97829	10.5165	8.41707	8.92328	10.5981
ENSG00000090263	MRPS33	-3.80643	7.99041e-05	0.00170217	6.91027	8.56184	6.72328	6.27346	5.78946	0.59363	0.457178	0.57142	0.403104	0.423268
ENSG00000090686	USP48	-3.77182	7.19809e-05	0.00166496	5.88698	8.28807	5.90626	6.55483	6.4819	0.461504	0.565449	0.512344	0.481562	0.4037
ENSG00000091436	MAP3K20	-3.97271	0.000896197	0.0069283	6.4054	5.76697	10.3216	5.54401	6.85741	0.429318	0.44765	0.515562	0.415657	0.414421
ENSG00000091986	CCDC80	-1.32481	0.00717528	0.0371589	199.741	64.4594	100.035	95.8619	78.9188	86.1939	39.8055	24.1207	38.4639	26.5915
ENSG00000092439	TRPM7	-3.79015	9.84802e-06	0.00101489	6.15674	6.58195	7.5458	6.33723	6.27663	0.467852	0.528845	0.483168	0.450656	0.447554
ENSG00000096092	TMEM14A	-3.65572	0.000174888	0.00232044	6.00677	6.07212	8.67279	5.6261	6.45285	0.501927	0.515383	0.49809	0.547977	0.541567
ENSG00000096872	IFT74	-3.77154	6.03236e-06	0.000940584	6.80445	5.96697	6.24752	7.02527	6.10017	0.5275	0.404739	0.472537	0.451008	0.497953
ENSG00000099290	WASHC2A	-4.04246	5.84714e-05	0.0015112	8.97757	8.85492	11.0296	8.18248	7.52052	0.557047	0.503153	0.482912	0.596646	0.564785
ENSG00000099995	SF3A1	3.84946	3.85546e-05	0.00132092	0.43369	0.551556	0.469337	0.589887	0.480379	7.35503	6.43091	8.74123	7.39247	6.47516
ENSG00000100014	SPECC1L	-3.71389	6.2223e-05	0.00153127	6.71789	5.47207	7.60028	5.70824	5.83037	0.475764	0.573572	0.400223	0.4247	0.513293
ENSG00000100029	PES1	4.28941	0.000295109	0.00321719	0.411314	0.400903	0.49042	0.527296	0.491048	10.1247	7.30898	8.53264	7.42905	11.9896
ENSG00000100075	SLC25A1	-4.13204	7.74924e-05	0.00168389	7.82415	10.8748	9.59236	7.39444	8.62482	0.594342	0.495566	0.563386	0.453665	0.420246
ENSG00000100216	TOMM22	-4.24828	0.00164967	0.0111457	14.153	9.45088	6.52446	8.64335	7.05251	0.441979	0.489445	0.433621	0.534012	0.51216
ENSG00000100296	THOC5	-3.84993	0.000428557	0.00411415	6.73784	9.8906	5.84175	8.3595	6.02486	0.585537	0.446043	0.582558	0.518573	0.423213
ENSG00000100345	MYH9	1.14466	0.000173135	0.00231062	47.133	85.524	51.8356	76.5537	58.9584	129.077	152.884	155.716	144.736	125.099
ENSG00000100348	TXN2	-3.58907	1.88653e-05	0.00116675	5.64028	6.39193	5.04691	6.28668	5.48607	0.442177	0.439891	0.551143	0.499958	0.464313
ENSG00000100650	SRSF5	-4.37116	0.000317099	0.0033543	12.4618	9.1586	6.84666	11.9791	11.1817	0.485092	0.480404	0.422294	0.527321	0.579682
ENSG00000100714	MTHFD1	-4.38398	0.00521533	0.028622	6.50821	11.536	8.05553	17.5513	7.39401	0.414746	0.483277	0.47654	0.47721	0.593034
ENSG00000100836	PABPN1	3.78989	0.0010649	0.00790927	0.471232	0.407205	0.427904	0.530195	0.595332	5.76846	6.00912	6.73956	5.08352	10.0358
ENSG00000100888	CHD8	3.64622	2.37502e-05	0.0012674	0.420911	0.48134	0.493296	0.485448	0.420821	6.13756	5.02653	6.56442	5.40197	5.68948
ENSG00000100908	EMC9	-3.92681	5.59394e-05	0.0015112	8.39633	8.8773	8.20448	6.753	6.33602	0.429951	0.430468	0.599422	0.568698	0.507354
ENSG00000101158	NELFCD	-4.10846	8.23162e-05	0.00170217	7.44128	8.8753	8.88646	10.8283	7.44133	0.437271	0.534108	0.486332	0.593979	0.468574
ENSG00000101335	MYL9	1.59426	0.00294829	0.0176568	5.89284	10.7298	11.3507	13.6845	12.4222	20.464	45.3459	30.3307	40.7289	26.4201
ENSG00000101367	MAPRE1	4.28097	0.000219828	0.00270522	0.589763	0.505034	0.48683	0.480298	0.543754	6.64153	11.8819	11.0801	9.85528	11.1961
ENSG00000101955	SRPX	-5.41561	0.00117807	0.00861063	11.9625	17.6956	28.9003	21.4068	25.9706	0.525353	0.455497	0.504842	0.484113	0.512072
ENSG00000102158	MAGT1	-3.77341	0.00554562	0.0300248	6.15487	6.53776	5.7654	13.2519	5.47173	0.581354	0.43244	0.569787	0.597097	0.538382
ENSG00000102181	CD99L2	-3.76654	3.47105e-05	0.00128161	7.21717	6.00157	7.20755	5.66844	7.5128	0.449463	0.435573	0.597817	0.469	0.517562
ENSG00000102241	HTATSF1	-3.70327	0.000471499	0.00443374	6.09288	5.16594	9.16428	8.26625	6.24884	0.586252	0.580223	0.409595	0.58031	0.525898
ENSG00000102595	UGGT2	-4.08726	0.00604237	0.0321195	5.09092	5.4129	13.6507	11.4397	6.74974	0.495188	0.591947	0.528912	0.446602	0.428531
ENSG00000102699	PARP4	-4.11996	0.00011017	0.00186261	10.6855	9.78649	8.17134	9.42229	6.71362	0.535475	0.53022	0.531088	0.531357	0.447271
ENSG00000102786	INTS6	4.29402	0.000177237	0.00233605	0.43414	0.523808	0.524286	0.489397	0.47085	7.8325	10.3217	10.6105	7.42708	11.7219
ENSG00000102802	MEDAG	-5.13414	0.00815707	0.0416399	19.0857	6.14256	28.3012	11.016	22.2708	0.43414	0.470217	0.552471	0.585551	0.429753
ENSG00000102893	PHKB	-4.66175	0.00161968	0.0110124	9.03828	10.7419	12.8006	9.63405	19.1632	0.494333	0.434512	0.440609	0.584888	0.470518
ENSG00000103495	MAZ	4.19343	0.000638732	0.00545575	0.494333	0.419426	0.460427	0.539216	0.568542	12.5903	8.82568	7.3844	10.0757	6.53277
ENSG00000103496	STX4	3.89538	0.000810492	0.00637296	0.494155	0.427172	0.425544	0.562099	0.470727	8.81168	5.38802	6.04936	5.6611	9.50159
ENSG00000103544	VPS35L	-4.55301	0.00188857	0.0122863	10.2311	16.1683	7.70947	7.62313	14.2631	0.510303	0.42671	0.546316	0.49284	0.409212
ENSG00000103591	AAGAB	-4.01141	0.000143897	0.00210718	8.62579	5.38454	7.00963	7.57998	8.58141	0.460839	0.419445	0.485994	0.42243	0.516813
ENSG00000103876	FAH	-3.80042	0.000144156	0.00210718	8.14687	7.53705	5.87283	7.56312	5.30975	0.431323	0.43207	0.59395	0.597253	0.416509
ENSG00000103888	CEMIP	-1.95633	0.0100552	0.0497291	368.785	348.769	119.38	249.471	84.098	176.424	28.6787	15.383	68.3079	12.8261
ENSG00000104133	SPG11	-3.73221	8.97604e-05	0.00175157	7.07559	6.93363	8.48352	5.71365	6.04262	0.510007	0.529437	0.48042	0.540432	0.51686
ENSG00000104324	CPQ	-4.30511	0.000957641	0.00729804	13.0067	6.8662	12.861	11.3392	7.26977	0.56759	0.57593	0.419414	0.5799	0.454401
ENSG00000104419	NDRG1	-4.80462	0.000762553	0.00613093	13.7712	10.7435	18.6085	14.8211	8.93001	0.436001	0.47783	0.443641	0.536799	0.498621
ENSG00000104549	SQLE	4.275	0.00286583	0.0172594	0.510224	0.429503	0.428829	0.505334	0.502793	6.75269	14.452	10.8047	8.17463	5.82838
ENSG00000104613	INTS10	-4.36584	0.000100116	0.00179021	11.0998	10.2088	7.67881	12.5237	11.2848	0.527902	0.585994	0.450375	0.425794	0.570588
ENSG00000104635	SLC39A14	3.6762	0.000170799	0.00231062	0.528819	0.537099	0.511925	0.49572	0.419332	5.69065	7.78981	7.41429	5.0993	5.87353
ENSG00000104687	GSR	-4.08208	0.000214233	0.00266012	7.22208	8.47275	8.59331	11.041	6.67493	0.535026	0.440971	0.566294	0.503972	0.433801
ENSG00000104723	TUSC3	4.72737	9.69622e-05	0.00178189	0.439357	0.50093	0.436105	0.507255	0.538121	12.7107	13.848	15.906	10.0618	11.626
ENSG00000104765	BNIP3L	4.58326	0.000130718	0.00205124	0.432846	0.441611	0.409099	0.428573	0.48451	8.12108	13.3333	10.6832	9.57517	10.9445
ENSG00000104823	ECH1	-4.27411	0.00265434	0.01629	9.84079	14.7138	5.80049	11.98	6.81432	0.567078	0.530721	0.43832	0.495741	0.508426
ENSG00000104960	PTOV1	4.5741	3.13074e-05	0.00126996	0.407508	0.560826	0.465384	0.463692	0.444845	11.2035	11.5628	13.3091	9.43845	10.2787
ENSG00000105176	URI1	-4.19508	0.000133305	0.00205124	7.82429	9.90893	12.7523	9.09464	10.0737	0.451088	0.581315	0.548263	0.543075	0.58712
ENSG00000105443	CYTH2	3.58948	5.9611e-05	0.0015112	0.580349	0.599606	0.440055	0.422538	0.47453	5.89995	5.66314	6.49372	5.02126	7.22154
ENSG00000105583	WDR83OS	-3.98904	5.96773e-05	0.0015112	7.36297	9.5954	7.11115	8.55898	6.84923	0.478503	0.592253	0.569176	0.438876	0.407365
ENSG00000105669	COPE	4.8306	0.000104178	0.00182085	0.501989	0.44472	0.582463	0.431793	0.475922	10.3989	13.5389	14.7468	13.4904	17.1662
ENSG00000105821	DNAJC2	-3.87522	3.11081e-05	0.00126996	6.0107	7.91409	7.55922	8.22615	6.83075	0.590891	0.45699	0.458676	0.503104	0.480464
ENSG00000105928	GSDME	-3.88356	0.000524584	0.00472566	5.70138	6.31474	10.1795	6.52828	7.18069	0.464353	0.526864	0.570571	0.416659	0.454217
ENSG00000106049	HIBADH	-3.89107	0.000150023	0.00215364	8.21591	8.79257	8.32703	7.43016	5.29255	0.516448	0.569793	0.486945	0.481024	0.510978
ENSG00000106052	TAX1BP1	-3.89213	0.000436358	0.00417657	9.03332	8.65599	7.4045	5.10228	5.95271	0.469644	0.509776	0.511119	0.494537	0.44962
ENSG00000106348	IMPDH1	4.19857	0.00446447	0.02497	0.502419	0.498117	0.520179	0.419878	0.51331	6.09947	15.0016	8.53368	9.95494	5.46645
ENSG00000106397	PLOD3	4.81638	0.000789741	0.00630225	0.495606	0.41376	0.567451	0.404928	0.567691	9.69769	14.4857	14.5622	10.6777	19.5914
ENSG00000106460	TMEM106B	-3.62566	2.50321e-05	0.0012674	6.77177	5.61674	7.31797	5.89003	6.9663	0.440642	0.537997	0.523631	0.572275	0.563551
ENSG00000106483	SFRP4	-5.87112	0.000714219	0.00588956	29.4705	24.0795	28.9934	20.1069	41.8008	0.481996	0.419661	0.491481	0.510614	0.564213
ENSG00000106546	AHR	-1.43385	0.00517417	0.0284934	22.5413	28.8017	27.2427	15.7551	17.1994	5.84921	8.2079	8.99162	5.71114	12.5258
ENSG00000106605	BLVRA	4.04888	0.000723328	0.00593424	0.580919	0.535517	0.457285	0.588264	0.45689	7.90418	5.9089	10.1689	7.52305	11.8411
ENSG00000106991	ENG	-4.00404	0.00110716	0.00816659	5.43612	9.77933	7.74287	5.85677	10.7638	0.532001	0.53707	0.437358	0.514595	0.445747
ENSG00000106992	AK1	-4.37423	0.00328373	0.019377	15.6518	12.4588	5.34373	8.59828	8.55456	0.411984	0.525132	0.473551	0.587996	0.441611
ENSG00000107164	FUBP3	3.6474	3.68123e-06	0.000940584	0.538172	0.582993	0.416956	0.492573	0.553012	6.69963	6.78522	5.81414	6.61792	6.45891
ENSG00000107186	MPDZ	-3.54664	6.43435e-06	0.000940584	6.5861	5.99883	6.20962	5.42396	5.95947	0.450306	0.568476	0.531452	0.449601	0.582692
ENSG00000107262	BAG1	-3.97494	1.81117e-05	0.00116675	7.42142	8.33801	6.62177	8.35305	6.889	0.449507	0.517981	0.448772	0.421455	0.554943
ENSG00000107290	SETX	-3.47789	1.29755e-05	0.00101779	5.5398	5.30159	5.7883	5.29935	6.47594	0.494986	0.501344	0.567907	0.554912	0.430289
ENSG00000107758	PPP3CB	-3.89543	0.000254729	0.00292574	8.98813	9.76923	6.68638	6.47862	6.41995	0.561665	0.431551	0.449756	0.581309	0.552264
ENSG00000107796	ACTA2	2.60046	0.00495032	0.0273543	14.2442	69.0138	11.2077	67.7064	10.8309	232.945	211.012	296.737	139.533	169
ENSG00000107833	NPM3	-4.36364	0.00580212	0.0309446	7.38729	12.7398	7.65195	18.4047	7.28465	0.413258	0.578057	0.55036	0.570469	0.485094
ENSG00000107937	GTPBP4	3.84441	1.23074e-05	0.00101489	0.471621	0.583976	0.521266	0.508633	0.495319	6.72003	7.97738	6.79762	8.31335	7.26302
ENSG00000108055	SMC3	-4.23348	0.00177811	0.0117905	10.644	10.8178	7.60176	15.3989	6.53553	0.581855	0.57515	0.526584	0.470808	0.556721
ENSG00000108312	UBTF	4.51507	0.000100014	0.00179021	0.429894	0.423896	0.409971	0.469404	0.448061	10.4155	10.2361	11.4899	7.05728	10.6751
ENSG00000108433	GOSR2	4.46518	0.000731619	0.00598699	0.4046	0.586174	0.492147	0.43586	0.472212	5.91593	12.1971	11.5119	13.3622	9.82478
ENSG00000108582	CPD	-3.98103	0.000627965	0.00541357	7.54226	6.97377	11.2234	6.04962	7.06987	0.492907	0.443974	0.553507	0.53821	0.432234
ENSG00000108587	GOSR1	-3.62605	5.47539e-06	0.000940584	5.52842	5.52134	5.69873	6.3783	6.05083	0.482151	0.421253	0.507692	0.550645	0.401454
ENSG00000108829	LRRC59	4.85797	0.000785477	0.00628382	0.507564	0.474479	0.43044	0.582467	0.500692	7.87386	15.534	16.523	18.7101	13.7323
ENSG00000109083	IFT20	4.28457	0.000181718	0.00236602	0.543852	0.58625	0.586546	0.502609	0.47392	9.07615	13.9924	9.67564	9.02466	10.7178
ENSG00000109184	DCUN1D4	-4.18301	0.00168039	0.0113057	5.4977	10.6262	11.9514	10.1838	5.94214	0.493548	0.513333	0.423982	0.514095	0.4885
ENSG00000109320	NFKB1	-3.48451	4.40056e-05	0.00134783	5.10586	6.87081	5.40715	5.42741	5.38761	0.525551	0.543721	0.404321	0.598791	0.446978
ENSG00000109323	MANBA	-4.17559	0.00877261	0.0441514	8.39607	6.51017	16.8839	6.41615	6.55912	0.426127	0.423976	0.595159	0.497053	0.534904
ENSG00000110107	PRPF19	-4.0162	0.000659461	0.00556647	7.44809	9.60796	8.14118	10.6851	5.0801	0.532341	0.594765	0.504683	0.46885	0.430921
ENSG00000110344	UBE4A	-3.64251	4.4827e-06	0.000940584	5.91624	5.7918	5.51912	6.34554	6.34304	0.540888	0.401108	0.424554	0.462811	0.566138
ENSG00000110871	COQ5	-3.72412	3.08097e-06	0.000940584	6.00137	6.73807	6.17233	6.82474	6.57723	0.482877	0.580833	0.535066	0.435067	0.411354
ENSG00000111011	RSRC2	-3.67259	0.000739066	0.00601731	5.84917	5.97973	5.12371	9.40773	5.85264	0.431275	0.526103	0.55587	0.528233	0.484746
ENSG00000111237	VPS29	-3.71767	0.000344826	0.00352051	6.15583	5.49514	8.32154	6.47928	9.24894	0.465852	0.54313	0.57061	0.55459	0.579427
ENSG00000111615	KRR1	4.37261	0.00137579	0.00968011	0.408046	0.524699	0.525057	0.587919	0.557999	5.69877	13.33	10.9122	9.52746	14.4679
ENSG00000111666	CHPT1	4.11915	0.00265928	0.01629	0.472257	0.565629	0.431127	0.402876	0.481901	5.6647	12.8802	9.50156	6.28312	6.57355
ENSG00000111711	GOLT1B	4.14781	0.000137589	0.0020971	0.482517	0.486291	0.411731	0.584424	0.592963	8.14302	11.445	7.36467	10.052	8.33749
ENSG00000111817	DSE	4.29431	0.000231346	0.00276426	0.50197	0.473022	0.595847	0.424227	0.44108	10.505	9.36626	7.1581	12.3362	8.4335
ENSG00000111885	MAN1A1	-4.96323	0.000691152	0.0057584	16.8078	11.5256	16.199	19.0979	9.36188	0.454887	0.456712	0.436033	0.55562	0.436639
ENSG00000111907	TPD52L1	-4.31334	0.00784573	0.0401143	12.2923	18.0682	7.34942	6.69526	6.47185	0.593169	0.526996	0.412379	0.506706	0.519795
ENSG00000112308	C6orf62	3.97579	0.00016362	0.00225837	0.514414	0.574521	0.415562	0.471776	0.46189	6.9487	8.50097	8.86239	5.49281	8.55642
ENSG00000112655	PTK7	4.39738	0.00279765	0.0169121	0.570623	0.441187	0.587939	0.47598	0.541285	14.8049	6.15867	6.76998	13.7661	13.6509
ENSG00000112769	LAMA4	-6.03968	0.00608498	0.0322925	30.2303	45.039	50.1277	33.6259	8.74494	0.529491	0.41984	0.546846	0.508717	0.545365
ENSG00000112893	MAN2A1	4.78578	0.000264871	0.00300435	0.450892	0.569177	0.568478	0.40776	0.467151	14.1625	15.8061	13.4074	8.63088	15.9459
ENSG00000113163	COL4A3BP	-3.84833	0.000579056	0.00510204	8.52225	5.77783	9.13595	5.20846	6.24137	0.415191	0.55308	0.464535	0.444434	0.54483
ENSG00000113384	GOLPH3	-3.63807	0.000106855	0.00183814	6.63126	5.21672	7.81402	5.64327	7.08124	0.528399	0.432756	0.573388	0.489464	0.577332
ENSG00000113460	BRIX1	-3.60719	2.80289e-05	0.0012674	5.5941	6.75519	6.35869	6.87106	5.30386	0.534347	0.520634	0.468569	0.548521	0.462149
ENSG00000113580	NR3C1	-3.88778	7.92058e-05	0.00170217	6.52606	6.9488	7.92401	5.91083	8.69467	0.402575	0.568985	0.484629	0.495972	0.480145
ENSG00000113648	H2AFY	3.96132	0.000259483	0.00296974	0.475954	0.533967	0.58301	0.477237	0.404047	7.69376	6.5972	8.01293	6.03989	10.1965
ENSG00000114023	FAM162A	-3.87957	0.000989231	0.007468	8.23312	5.75146	5.65459	10.3333	5.97781	0.468197	0.547233	0.543256	0.407497	0.476324
ENSG00000114030	KPNA1	4.30837	0.00134983	0.00957794	0.463564	0.411794	0.50243	0.547677	0.404603	7.78471	10.9981	13.2745	8.22601	5.88201
ENSG00000114316	USP4	-3.69487	8.46243e-05	0.00170217	5.93911	7.80202	5.19211	6.87118	6.2777	0.439026	0.496861	0.52066	0.475432	0.545421
ENSG00000114331	ACAP2	-4.19836	0.00468293	0.0260559	6.58557	5.25182	14.0018	11.4061	6.60909	0.462517	0.456824	0.54416	0.511213	0.414093
ENSG00000115129	TP53I3	4.64625	0.010047	0.0497291	0.416384	0.472056	0.493603	0.459706	0.508277	8.67543	21.9144	5.92906	13.2272	9.10226
ENSG00000115211	EIF2B4	-3.68384	0.000130014	0.00205124	5.80294	7.12953	6.30684	8.11246	5.2777	0.577242	0.511453	0.500079	0.42259	0.527639
ENSG00000115295	CLIP4	-3.96818	0.0005218	0.00471714	9.76753	6.00381	8.91426	6.54168	10.8907	0.493461	0.524871	0.578228	0.560017	0.534496
ENSG00000115368	WDR75	-4.24319	3.97353e-05	0.00132092	8.9916	8.78042	9.99795	11.5849	8.33182	0.415233	0.537408	0.436946	0.529784	0.598701
ENSG00000115380	EFEMP1	-1.95591	0.00396532	0.0225707	539.732	261.268	368.834	365.997	177.619	152.128	108.766	86.287	45.1378	49.3371
ENSG00000115486	GGCX	3.93971	0.000335539	0.00345863	0.457979	0.533201	0.512871	0.485779	0.586285	6.92325	6.37387	10.7526	8.39863	7.08251
ENSG00000115561	CHMP3	4.22675	0.000581433	0.00510898	0.418113	0.515989	0.433759	0.48171	0.579911	7.00545	9.65253	8.52312	7.45325	12.8532
ENSG00000115825	PRKD3	-3.77333	3.50027e-05	0.00128161	6.27566	5.77769	7.3795	6.53845	7.83544	0.411123	0.48169	0.584522	0.436975	0.55808
ENSG00000116120	FARSB	3.9127	0.000712058	0.00588683	0.580649	0.531177	0.501513	0.459968	0.532231	5.48631	7.25201	10.5285	6.52398	9.44987
ENSG00000116161	CACYBP	-4.15614	0.000208995	0.00262551	7.97377	7.89194	8.20115	11.5231	7.14952	0.481904	0.452227	0.536823	0.468838	0.457423
ENSG00000116191	RALGPS2	-4.7839	0.00333377	0.0196363	20.5419	13.0279	16.6436	10.3918	6.63114	0.498125	0.50023	0.558922	0.412813	0.470569
ENSG00000116478	HDAC1	3.80435	0.000128801	0.00205061	0.575425	0.586855	0.438743	0.492288	0.448021	8.19527	5.9439	8.33327	5.69744	7.33465
ENSG00000116584	ARHGEF2	-4.00524	0.000875503	0.00681793	6.51115	10.1945	9.78254	5.22215	6.95752	0.481154	0.493791	0.462831	0.548066	0.422137
ENSG00000116747	TROVE2	3.94814	3.80917e-05	0.00132092	0.568935	0.454455	0.592122	0.501618	0.501733	8.58529	9.12422	8.83035	6.94806	6.93454
ENSG00000116957		-3.96009	0.000291452	0.00318813	5.08368	6.52763	8.4828	8.48834	8.67759	0.497837	0.458892	0.599564	0.419043	0.418729
ENSG00000117335	CD46	-4.38657	0.00848546	0.0428402	5.897	5.80612	17.3925	8.43009	9.8588	0.429106	0.45418	0.456644	0.426806	0.498677
ENSG00000117362	APH1A	-3.98744	0.00138158	0.00968011	11.6757	8.3623	5.50605	9.28997	5.85581	0.578103	0.475633	0.491063	0.554483	0.466065
ENSG00000117758	STX12	3.96646	0.00324695	0.0191952	0.437759	0.488621	0.446072	0.532625	0.403916	6.00311	12.1046	6.71522	5.57372	5.69821
ENSG00000117899	MESD	-4.14445	0.000173153	0.00231062	10.3567	9.71881	10.6269	7.5588	6.78288	0.593553	0.476655	0.488993	0.532599	0.45523
ENSG00000118873	RAB3GAP2	-4.03176	0.00015926	0.00222961	5.60472	6.8127	9.17607	8.07948	8.36444	0.460303	0.459418	0.489173	0.495238	0.421435
ENSG00000118939	UCHL3	5.17432	0.000220388	0.00270522	0.559576	0.578535	0.4029	0.465565	0.500375	15.5772	12.923	18.9856	22.4772	20.5624
ENSG00000118985	ELL2	-1.01211	0.000735369	0.00600241	21.4497	27.8375	18.4054	16.1492	21.6853	12.0725	16.6478	7.04946	9.70678	6.84604
ENSG00000119383	PTPA	3.73615	3.59801e-05	0.00130014	0.582077	0.507096	0.475372	0.571138	0.568484	6.92117	6.43558	8.43156	6.37272	7.87414
ENSG00000119471	HSDL2	-4.36504	4.06728e-05	0.00133418	13.0165	10.2166	10.3055	9.52858	9.47113	0.507395	0.53146	0.503582	0.532231	0.474905
ENSG00000119777	TMEM214	4.00134	0.000463317	0.00437972	0.51338	0.534088	0.573104	0.561788	0.588671	5.36678	9.27519	11.2612	8.97782	9.49677
ENSG00000119812	FAM98A	4.16917	0.000454813	0.00431469	0.594875	0.443945	0.524299	0.471192	0.491143	6.69161	7.86256	8.28986	12.2266	10.3638
ENSG00000119912	IDE	3.69244	0.000237721	0.00278024	0.586611	0.532792	0.419097	0.432601	0.464475	5.32505	5.95949	8.3738	5.38725	6.44188
ENSG00000120053	GOT1	3.7375	0.00192006	0.0123994	0.570868	0.578462	0.447456	0.560314	0.535328	5.2911	5.88938	9.66853	5.12077	9.94253
ENSG00000120437	ACAT2	4.12121	0.000769594	0.00617211	0.422986	0.533729	0.538907	0.518046	0.562122	8.37416	8.92974	12.6195	5.73465	9.16685
ENSG00000120451	SNX19	3.93438	8.1074e-05	0.00170217	0.556504	0.40574	0.498939	0.516193	0.475324	8.72413	7.04722	5.70766	7.83832	8.18088
ENSG00000120656	TAF12	-4.07266	7.89585e-07	0.000940584	8.26328	8.15169	8.51316	8.18855	7.63295	0.440109	0.406194	0.523136	0.460843	0.591476
ENSG00000120694	HSPH1	4.12681	0.00263355	0.0162521	0.450631	0.491448	0.567481	0.505386	0.566729	6.66327	14.6079	9.6422	6.9591	7.22936
ENSG00000120820	GLT8D2	-4.65788	0.00134181	0.00954703	7.60383	15.8786	10.4924	15.3483	9.12753	0.453581	0.484594	0.457313	0.434156	0.485765
ENSG00000120832	MTERF2	5.45292	0.0002003	0.0025562	0.429115	0.428231	0.444071	0.467274	0.491017	18.194	24.297	19.9518	13.7635	22.773
ENSG00000120837	NFYB	-4.66505	8.28713e-05	0.00170217	15.7602	12.5308	15.4889	13.9603	10.262	0.5498	0.491423	0.550879	0.544594	0.543721
ENSG00000120885	CLU	-6.71055	0.00566804	0.0304823	90.1087	41.1475	40.9984	77.6259	29.2559	0.467183	0.542603	0.582606	0.551995	0.520879
ENSG00000120889	TNFRSF10B	-4.45593	0.00207635	0.0132491	7.54571	5.33989	12.4067	9.56905	13.6086	0.423664	0.451313	0.44985	0.437761	0.445941
ENSG00000121067	SPOP	3.82081	0.0015556	0.0106443	0.461973	0.447496	0.518252	0.442826	0.577854	8.55413	5.30211	5.773	5.0248	9.94482
ENSG00000121749	TBC1D15	-3.63238	3.41171e-05	0.00128161	6.96202	7.32366	6.92218	7.2935	5.31631	0.57025	0.591057	0.497235	0.523453	0.545029
ENSG00000122545	SEPT7	-5.4513	0.00631411	0.0332888	24.6063	9.83524	41.4068	21.6563	20.9637	0.559463	0.515152	0.518056	0.548964	0.566041
ENSG00000122674	CCZ1	4.99129	0.000284817	0.00314767	0.49587	0.519158	0.47003	0.517684	0.49918	12.5071	20.1681	19.1386	12.7337	15.032
ENSG00000122692	SMU1	-3.56254	1.49809e-05	0.00110325	5.19848	6.5604	6.236	6.66972	6.19055	0.528437	0.400363	0.545101	0.576858	0.560787
ENSG00000122707	RECK	-4.93595	0.000163212	0.00225837	18.7014	11.479	15.5074	15.4029	12.3102	0.449606	0.50871	0.542248	0.490257	0.407089
ENSG00000122870	BICC1	-5.67955	0.00341693	0.0199833	31.3969	39.2462	13.4703	22.7412	18.4029	0.498778	0.404744	0.456302	0.594935	0.489173
ENSG00000123130	ACOT9	3.83208	0.000131619	0.00205124	0.573546	0.416962	0.486633	0.449652	0.471358	6.53227	7.46666	8.21643	5.04303	6.896
ENSG00000123983	ACSL3	4.72554	0.000101108	0.00179557	0.583736	0.501805	0.558559	0.554466	0.417182	10.6701	15.1508	16.6695	12.0785	14.6343
ENSG00000124067	SLC12A4	4.01102	0.00222597	0.014092	0.401359	0.584447	0.433858	0.548363	0.527991	5.30904	12.0119	7.35371	9.81935	5.74852
ENSG00000124198	ARFGEF2	-3.37313	4.26037e-06	0.000940584	5.24366	5.48079	5.27111	5.20039	5.86496	0.512475	0.489646	0.580147	0.473993	0.555471
ENSG00000124357	NAGK	4.3934	0.00141308	0.00980518	0.501898	0.507218	0.58726	0.544901	0.510211	6.5553	10.5527	14.0799	9.1843	15.3507
ENSG00000124783	SSR1	4.24615	0.000169315	0.00231062	0.583961	0.596504	0.527646	0.436644	0.554647	7.98312	9.43849	12.8643	9.24728	11.6923
ENSG00000125445	MRPS7	-4.04837	0.000142071	0.00210553	9.37894	10.2017	8.16249	7.52451	6.36023	0.483082	0.557978	0.4485	0.461475	0.564928
ENSG00000125753	VASP	4.36695	0.000234788	0.00276586	0.553054	0.418912	0.486413	0.476471	0.502003	7.47884	8.83786	12.4532	11.9319	9.58002
ENSG00000125826	RBCK1	-3.61077	2.72836e-05	0.0012674	5.08654	6.37466	6.98875	6.46632	6.47594	0.528998	0.534689	0.441196	0.531929	0.532829
ENSG00000126226	PCID2	-4.20919	3.97832e-06	0.000940584	9.50457	9.47943	8.97757	8.25363	8.12598	0.487276	0.408613	0.551176	0.4447	0.505497
ENSG00000126458	RRAS	-3.82026	0.000232576	0.00276426	6.62012	5.66806	9.06048	5.88038	6.64489	0.420491	0.477342	0.553012	0.537676	0.409494
ENSG00000126934	MAP2K2	-5.19048	0.00133626	0.00954703	20.1645	28.2484	11.2321	16.7687	18.5433	0.539735	0.431717	0.450888	0.585856	0.592177
ENSG00000127463	EMC1	3.61348	0.000139763	0.00210037	0.526915	0.46865	0.583767	0.415092	0.583861	5.5997	5.74653	6.11441	5.85501	8.24148
ENSG00000127540	UQCR11	3.73238	0.000578934	0.00510204	0.550486	0.531519	0.483688	0.550137	0.565581	6.47004	6.20093	8.62152	5.02585	9.32041
ENSG00000127922	SEM1	5.13	0.000233279	0.00276426	0.491797	0.554197	0.40061	0.54262	0.432214	21.6555	14.2756	15.6267	13.3181	19.9168
ENSG00000127952	STYXL1	-3.97354	0.000464392	0.00437972	6.82402	8.76199	6.16397	9.64231	5.49437	0.491495	0.420471	0.417102	0.440055	0.578965
ENSG00000128050	PAICS	-4.21866	0.00095727	0.00729804	7.45048	9.52211	11.0691	13.409	6.48117	0.50812	0.413996	0.54583	0.580783	0.525702
ENSG00000128581	IFT22	-4.26146	0.000919978	0.00705165	10.2959	10.2745	5.12959	8.77225	6.42466	0.418367	0.403104	0.405323	0.469558	0.436023
ENSG00000128951	DUT	-4.99743	0.0037112	0.021351	11.0021	18.2727	7.82188	23.5263	13.8662	0.427484	0.558589	0.428023	0.45144	0.466397
ENSG00000129116	PALLD	5.51252	0.00263927	0.0162521	0.536833	0.553169	0.415201	0.55545	0.527663	23.0629	33.7478	10.0196	29.9079	21.4165
ENSG00000129226	CD68	-4.01937	0.00269217	0.0164601	7.61987	10.6384	5.02507	11.4725	5.34854	0.461211	0.47446	0.445091	0.593511	0.498818
ENSG00000129518	EAPP	-3.87823	7.31368e-05	0.00166496	8.40991	8.19527	7.60125	9.77873	6.36237	0.462609	0.597511	0.575984	0.572883	0.534819
ENSG00000130309	COLGALT1	4.38577	0.000124287	0.00200969	0.534721	0.576551	0.428681	0.448081	0.566962	10.5326	14.0431	9.34672	9.82675	9.66259
ENSG00000130402	ACTN4	-5.46843	0.000994434	0.00748969	22.7952	31.2508	15.0607	21.8348	15.9652	0.518843	0.435919	0.416887	0.532802	0.510133
ENSG00000130706	ADRM1	3.77433	8.46673e-05	0.00170217	0.51769	0.538284	0.42514	0.522965	0.55398	5.71041	6.96988	7.47768	8.54616	6.29824
ENSG00000130707	ASS1	-7.60768	0.00455124	0.0254111	115.278	146.623	55.8888	113.787	45.9542	0.411434	0.55391	0.566262	0.445944	0.470732
ENSG00000131495	NDUFA2	-3.83539	1.27323e-05	0.00101779	6.78969	7.70965	8.00676	7.88221	6.42575	0.557876	0.553135	0.506916	0.489335	0.471711
ENSG00000131508	UBE2D2	-4.21501	0.000517287	0.00471714	10.9184	12.248	7.56177	7.93343	7.10423	0.446887	0.405097	0.568956	0.458625	0.584762
ENSG00000131626	PPFIA1	4.11244	0.000299514	0.00323261	0.470114	0.437178	0.45449	0.575765	0.417398	7.39478	10.9472	8.1547	8.10849	6.12816
ENSG00000131828	PDHA1	3.92231	0.000180037	0.00235365	0.56045	0.591992	0.543306	0.555435	0.417347	8.54352	7.23175	7.48471	6.62365	10.5744
ENSG00000132386	SERPINF1	-5.52765	0.00837323	0.0424737	11.8374	16.187	23.4534	40.3089	16.726	0.528254	0.456851	0.43269	0.474811	0.459686
ENSG00000133026	MYH10	-4.03288	0.00411986	0.0232447	7.7316	13.2012	5.37169	9.75971	5.02575	0.402625	0.566704	0.560478	0.465675	0.514766
ENSG00000133104	SPART	-3.98365	0.000506009	0.00467184	8.08851	7.23093	11.0832	6.64988	6.26304	0.598878	0.418329	0.517015	0.505817	0.445189
ENSG00000133131	MORC4	-3.63439	0.000167549	0.00230272	8.22622	6.47763	5.41015	5.35798	6.4878	0.432231	0.560708	0.444206	0.572425	0.564051
ENSG00000133142	TCEAL4	-3.84419	9.28811e-05	0.00176749	5.41868	7.6339	8.57419	7.06506	7.09746	0.548429	0.514647	0.450676	0.494529	0.483659
ENSG00000133313	CNDP2	-4.16578	0.000281837	0.00312661	6.93485	9.43057	12.1382	7.86755	9.27688	0.483383	0.537524	0.464879	0.525194	0.532328
ENSG00000133606	MKRN1	-4.0615	2.33024e-05	0.0012674	9.20641	7.45606	7.33159	7.71465	6.88005	0.496944	0.434494	0.410873	0.413106	0.555732
ENSG00000133687	TMTC1	-4.69124	0.000506988	0.00467184	13.6258	8.20773	16.1529	10.1466	12.9375	0.434602	0.543433	0.540801	0.413549	0.431503
ENSG00000133816	MICAL2	5.98404	0.00280333	0.0169147	0.436361	0.418661	0.591107	0.58706	0.438981	21.1686	38.7177	48.6662	19.4837	28.4419
ENSG00000134014	ELP3	3.80108	0.000156942	0.00221371	0.568438	0.528076	0.5254	0.510907	0.413653	9.21713	6.01764	6.78994	6.15253	7.31867
ENSG00000134046	MBD2	-3.87241	1.22953e-05	0.00101489	6.87728	7.8236	6.13107	7.12805	6.50945	0.562373	0.491952	0.404307	0.484907	0.410009
ENSG00000134283	PPHLN1	-3.98717	2.60905e-05	0.0012674	7.12945	8.14507	9.47132	8.89032	7.41328	0.545472	0.514583	0.457088	0.554191	0.517169
ENSG00000134291	TMEM106C	-4.09363	0.00261718	0.0161863	7.0059	8.73612	5.09146	13.6161	8.49384	0.57143	0.589988	0.507528	0.420887	0.425473
ENSG00000134352	IL6ST	-1.21304	0.000377944	0.00378111	61.1388	38.463	53.9247	55.3207	69.2808	27.3559	16.8126	28.691	16.8586	30.2547
ENSG00000134363	FST	-1.72366	0.00249611	0.0155481	49.0608	26.1406	41.0815	34.3521	30.0977	13.7735	15.1764	7.73476	12.743	5.29467
ENSG00000134851	TMEM165	-4.75998	0.00242563	0.015236	8.00398	14.407	16.8935	19.8175	9.027	0.427675	0.589835	0.483741	0.567208	0.446687
ENSG00000134905	CARS2	-4.50594	0.000229564	0.00275476	10.4857	13.8879	13.2889	11.0997	7.94916	0.569828	0.445686	0.489718	0.466468	0.52432
ENSG00000135452	TSPAN31	-3.89546	5.34351e-06	0.000940584	6.92469	8.55261	8.07033	7.77944	7.65188	0.543445	0.593387	0.596309	0.409673	0.476456
ENSG00000135821	GLUL	-4.29081	0.005603	0.0302337	11.0889	16.1602	7.55367	7.43284	5.25678	0.416284	0.481489	0.486986	0.562736	0.478908
ENSG00000135931	ARMC9	-4.28519	0.00569954	0.0306005	14.1197	14.663	10.0313	5.80274	5.04143	0.599329	0.509801	0.438581	0.573173	0.426071
ENSG00000135932	CAB39	-3.64156	4.71916e-05	0.00140526	6.25615	7.61931	5.4543	6.81156	5.87572	0.49843	0.597623	0.422867	0.489864	0.556659
ENSG00000135972	MRPS9	-3.96616	0.000702792	0.00584026	8.08925	9.91336	5.52414	8.77598	5.44598	0.505454	0.465147	0.405184	0.541746	0.497756
ENSG00000136048	DRAM1	-4.99708	0.00345025	0.0200651	19.447	10.1243	20.2204	7.33564	12.8978	0.434597	0.453086	0.440793	0.428185	0.436061
ENSG00000136146	MED4	-3.64645	0.000150675	0.00215364	6.11305	7.93397	7.05802	7.97447	5.11939	0.576659	0.550538	0.573445	0.599321	0.431029
ENSG00000136147	PHF11	-3.88988	0.000147303	0.00212433	6.95816	6.019	8.66802	5.60138	7.76464	0.4607	0.456776	0.402672	0.550143	0.491471
ENSG00000136193	SCRN1	-4.20344	0.00440004	0.0247387	6.9962	6.06838	15.8999	7.63172	10.7924	0.524603	0.425577	0.591506	0.537794	0.49277
ENSG00000136436	CALCOCO2	4.91685	0.000972008	0.00739002	0.568476	0.57742	0.537527	0.57477	0.452068	12.9227	24.9943	14.0079	15.5243	14.4216
ENSG00000136527	TRA2B	4.32772	0.00889403	0.0446228	0.549558	0.542092	0.523808	0.535501	0.540275	7.28687	6.28481	15.8621	6.86257	17.7447
ENSG00000136542	GALNT5	-3.85511	0.000143154	0.00210718	6.10271	7.49902	5.51203	7.08021	8.69636	0.455361	0.489285	0.442425	0.562011	0.461935
ENSG00000136636	KCTD3	-4.13188	0.0017588	0.0117107	7.69982	10.4153	5.75151	11.5613	5.51086	0.478002	0.476526	0.504214	0.441659	0.434759
ENSG00000136861	CDK5RAP2	4.1848	0.00308766	0.0183209	0.430149	0.574566	0.560825	0.545806	0.477051	7.07957	5.78876	14.6584	7.96162	11.5856
ENSG00000137055	PLAA	3.93185	1.0795e-05	0.00101489	0.518323	0.461699	0.499745	0.428108	0.548414	7.36778	7.0121	6.95709	7.47793	8.67231
ENSG00000137133	HINT2	-3.9011	0.00032502	0.00337182	7.59125	7.02391	6.36878	10.5299	6.6865	0.43938	0.537408	0.577107	0.512055	0.490977
ENSG00000137200	CMTR1	-3.64599	4.23785e-05	0.00133418	5.14823	7.11744	5.71627	6.17367	5.61266	0.426371	0.420901	0.511453	0.422113	0.597096
ENSG00000137210	TMEM14B	-4.32679	0.00129509	0.00933858	7.43525	12.0878	9.28699	14.2351	6.87518	0.468317	0.534498	0.414575	0.556197	0.514039
ENSG00000137509	PRCP	-5.10785	0.00275513	0.0167179	16.859	12.1818	16.9221	26.022	9.52252	0.43655	0.539086	0.414741	0.536716	0.43654
ENSG00000137547	MRPL15	3.83338	0.000302685	0.00324478	0.406894	0.463093	0.46067	0.561522	0.584543	6.56421	6.28008	9.09169	5.2976	8.07179
ENSG00000137845	ADAM10	3.75976	0.00200389	0.0128633	0.540313	0.536049	0.49408	0.51386	0.500375	5.44826	9.07211	5.07738	10.0634	5.35001
ENSG00000137947	GTF2B	3.74708	1.1673e-05	0.00101489	0.555533	0.516271	0.462182	0.486666	0.556926	6.99909	7.84962	6.18081	6.50037	7.07948
ENSG00000138069	RAB1A	-4.93001	0.000535878	0.00480051	9.26217	13.1251	19.0378	15.633	17.6349	0.543376	0.464618	0.436659	0.543184	0.462351
ENSG00000138078	PREPL	-3.94824	0.0021846	0.0138573	6.22981	5.4609	9.2588	6.13067	11.9059	0.586558	0.519047	0.453813	0.497217	0.469
ENSG00000138413	IDH1	-1.08996	0.00463634	0.0258414	34.1069	22.5281	37.9277	18.6449	26.9996	17.3188	12.2633	12.1872	9.44503	14.6513
ENSG00000138433	CIR1	-3.62784	0.000119465	0.00197025	7.75716	7.21457	5.2487	6.40664	5.50457	0.423435	0.557511	0.508976	0.591882	0.517427
ENSG00000138495	COX17	4.27024	0.00137968	0.00968011	0.555836	0.404583	0.550017	0.489842	0.429201	5.19628	12.6025	7.73398	11.4949	9.85177
ENSG00000138688	KIAA1109	-3.80193	1.37545e-06	0.000940584	7.1315	7.57131	7.50541	7.80205	6.97978	0.468264	0.520222	0.537354	0.540684	0.585567
ENSG00000138750	NUP54	-3.86806	0.000110621	0.00186261	7.40489	8.50944	6.0032	8.25933	5.94925	0.516295	0.564785	0.536707	0.409248	0.447068
ENSG00000139218	SCAF11	3.7225	1.19341e-05	0.00101489	0.570625	0.430493	0.5143	0.437395	0.424923	7.0372	6.20784	6.60229	5.64211	5.89739
ENSG00000139624	CERS5	3.78976	0.000306378	0.00326592	0.537388	0.460557	0.452997	0.437558	0.498293	6.65616	6.73215	5.46642	8.82431	5.33108
ENSG00000140092	FBLN5	4.67598	0.00341728	0.0199833	0.497196	0.573654	0.40007	0.481443	0.556197	15.8154	17.0702	6.55073	16.8208	7.86877
ENSG00000140307	GTF2A2	3.84916	0.000132795	0.00205124	0.417829	0.576869	0.483157	0.40346	0.455619	5.40738	8.35205	7.38345	5.93472	6.60134
ENSG00000140350	ANP32A	4.15598	0.00169749	0.011397	0.590064	0.408072	0.45279	0.459099	0.587777	7.20064	7.61848	13.158	5.87498	10.6757
ENSG00000140416	TPM1	2.51143	0.00409747	0.023159	18.8317	92.3968	60.7741	39.0593	76.0853	281.319	524.208	189.276	373.691	268.778
ENSG00000140455	USP3	-4.02595	0.00187651	0.012266	10.644	11.307	5.56818	9.56276	5.22774	0.555343	0.467074	0.573668	0.509012	0.492123
ENSG00000140650	PMM2	3.62104	6.23745e-05	0.00153127	0.568659	0.444992	0.522197	0.504214	0.45462	7.09965	5.2663	6.1702	5.28208	6.8761
ENSG00000140682	TGFB1I1	4.02596	0.00133071	0.00954703	0.448213	0.495511	0.575639	0.467106	0.424584	8.55733	6.99129	11.6616	5.22688	6.84026
ENSG00000140694	PARN	-3.9758	1.41763e-06	0.000940584	8.02435	7.70325	8.75857	8.42923	8.55456	0.467367	0.532494	0.521713	0.596145	0.518002
ENSG00000140829	DHX38	3.65508	0.000151393	0.00215433	0.563546	0.407258	0.54517	0.405239	0.484212	5.12795	5.41718	6.99471	5.3398	7.42295
ENSG00000141101	NOB1	-4.38666	0.00539292	0.029396	14.811	15.1548	6.6225	9.37394	5.23955	0.519294	0.500358	0.53442	0.479945	0.413746
ENSG00000141279	NPEPPS	-4.22751	6.94636e-06	0.000971282	9.37218	9.11774	8.3618	9.01964	7.52714	0.447101	0.492916	0.41073	0.427164	0.53878
ENSG00000141522	ARHGDIA	4.38971	0.00532373	0.0290681	0.569331	0.519431	0.498916	0.568717	0.576252	6.31198	8.19372	17.5563	16.3909	8.82926
ENSG00000141580	WDR45B	-3.76445	0.000402202	0.0039078	5.0517	5.56605	8.49108	8.37825	7.00127	0.472658	0.406893	0.59981	0.55976	0.498687
ENSG00000142892	PIGK	-3.86792	0.00301755	0.0179518	5.06192	5.6889	11.5402	6.74213	5.87193	0.541968	0.410458	0.490629	0.406499	0.541168
ENSG00000143155	TIPRL	3.8594	5.73879e-05	0.0015112	0.597273	0.462912	0.447782	0.455161	0.47567	6.59987	8.399	7.05217	5.74283	7.60342
ENSG00000143158	MPC2	-3.67183	0.000114046	0.00191027	5.48219	5.25302	7.60249	6.73958	7.3765	0.407052	0.590891	0.416856	0.54722	0.584433
ENSG00000143179	UCK2	4.58859	0.00364333	0.0210358	0.413425	0.419857	0.594828	0.561155	0.458341	8.03856	20.1307	10.9435	10.4929	9.28496
ENSG00000143337	TOR1AIP1	-3.82359	4.47608e-05	0.00135802	6.09497	5.88718	6.2866	8.02362	6.38363	0.469377	0.453614	0.530961	0.431002	0.422925
ENSG00000143436	MRPL9	-3.73976	8.9866e-05	0.00175157	6.11757	8.23297	5.75914	6.63121	5.84276	0.543108	0.481624	0.461252	0.532822	0.420237
ENSG00000143437	ARNT	-3.87126	0.000319736	0.0033543	5.60341	8.43048	5.04789	7.40834	5.98226	0.437311	0.443808	0.423268	0.475617	0.438958
ENSG00000143443	C1orf56	3.83096	8.32484e-05	0.00170217	0.452131	0.567771	0.584367	0.511538	0.598191	6.60206	9.64151	8.19662	7.06541	7.11717
ENSG00000143727	ACP1	-5.10605	2.92254e-06	0.000940584	16.6559	18.3413	16.7895	15.7141	14.9527	0.420416	0.440379	0.559502	0.484405	0.489354
ENSG00000143776	CDC42BPA	3.80101	0.00010876	0.00185382	0.550841	0.552934	0.497837	0.463447	0.440233	7.10128	7.97717	7.87535	5.0939	6.87248
ENSG00000144034	TPRKB	-4.01092	0.000879321	0.00682867	9.78794	7.0944	7.03452	11.9898	6.32766	0.568299	0.408017	0.533438	0.54077	0.569209
ENSG00000144118	RALB	3.76065	0.000233793	0.00276426	0.540047	0.469118	0.559233	0.542411	0.424681	5.25471	8.24449	6.86904	5.7694	8.22837
ENSG00000144224	UBXN4	-4.16395	5.28852e-05	0.00149192	7.96877	8.94385	9.14818	10.3813	7.07015	0.441246	0.469684	0.542915	0.452068	0.521458
ENSG00000144357	UBR3	-3.84834	3.82684e-05	0.00132092	7.89489	6.63423	6.8158	6.37121	8.56381	0.556869	0.415324	0.466595	0.562281	0.517778
ENSG00000144455	SUMF1	-4.05117	0.000223428	0.00271403	7.32377	7.54687	10.7409	9.11687	6.55651	0.475349	0.460834	0.525017	0.53396	0.49523
ENSG00000144566	RAB5A	4.00393	0.000244791	0.00285235	0.441662	0.513095	0.524748	0.490162	0.43369	5.46132	9.84153	8.25667	7.35793	7.64126
ENSG00000144747	TMF1	-3.59039	1.06251e-05	0.00101489	5.35362	5.2174	5.82523	5.63935	6.37849	0.541271	0.502965	0.489371	0.401447	0.4239
ENSG00000145348	TBCK	-3.80244	0.00116758	0.0085534	9.86615	5.28671	9.2042	7.08422	5.13533	0.481994	0.555549	0.504599	0.593617	0.485778
ENSG00000145349	CAMK2D	-1.15318	8.57435e-05	0.00170217	27.9151	27.8612	32.5574	23.4661	22.5761	16.8179	12.1958	15.5388	6.46449	9.40299
ENSG00000145919	BOD1	-3.78956	3.12333e-05	0.00126996	8.42604	8.20554	7.07354	6.36792	6.77648	0.486698	0.581679	0.452894	0.554338	0.589176
ENSG00000146143	PRIM2	-4.03997	0.000987041	0.007468	11.9264	11.612	7.11164	8.01624	6.2652	0.594761	0.565983	0.490757	0.492675	0.58731
ENSG00000146457	WTAP	-4.37056	0.000339152	0.00348471	11.2135	12.9972	11.1867	9.0229	6.92278	0.414597	0.433267	0.542654	0.593228	0.498305
ENSG00000146872	TLK2	3.62861	1.67445e-05	0.00116675	0.480696	0.468149	0.435353	0.456293	0.587398	5.51004	6.39816	6.40827	5.25322	6.45988
ENSG00000147010	SH3KBP1	4.44597	0.00970819	0.0483306	0.438691	0.454401	0.597141	0.48169	0.510381	6.82075	20.5677	10.913	7.59927	8.20293
ENSG00000147162	OGT	-3.53316	2.09018e-05	0.0012674	6.23385	6.74714	5.43409	5.80192	5.27459	0.534496	0.550975	0.513934	0.402832	0.545248
ENSG00000147251	DOCK11	-3.75447	0.0048452	0.0268658	5.78102	5.71352	11.6612	5.01705	5.17702	0.450154	0.444922	0.556689	0.589417	0.429882
ENSG00000147471	PLPBP	3.72739	0.000758149	0.00612615	0.400777	0.456036	0.531336	0.518222	0.539985	5.07616	5.86975	9.40695	5.56681	6.48266
ENSG00000147853	AK3	-3.84937	0.000321786	0.00335459	9.12885	5.94435	8.55726	5.67351	8.79847	0.576624	0.551426	0.509155	0.583367	0.422906
ENSG00000148688	RPP30	-4.02031	0.000170062	0.00231062	7.62116	6.20639	9.39831	9.75559	10.0451	0.514699	0.475439	0.595012	0.552982	0.513429
ENSG00000148908	RGS10	-4.48608	0.00209136	0.0133185	15.554	15.0575	10.0519	8.42216	6.74957	0.573068	0.469714	0.516722	0.45504	0.47696
ENSG00000148925	BTBD10	3.83952	5.96292e-05	0.0015112	0.58386	0.483482	0.598205	0.470732	0.409695	6.44067	8.46864	7.63746	5.96345	7.93705
ENSG00000148926	ADM	-6.06892	0.00138534	0.00968532	47.6883	39.2062	21.8554	25.3629	27.7973	0.542079	0.437057	0.518821	0.424924	0.488947
ENSG00000149357	LAMTOR1	-3.97886	4.27096e-05	0.00133418	6.68054	8.788	7.35541	8.34291	6.51055	0.51987	0.433834	0.532607	0.429235	0.474054
ENSG00000149531	FRG1BP	3.83887	0.000974309	0.00739004	0.478057	0.413784	0.513109	0.526479	0.460051	10.005	5.38449	6.60579	5.17544	7.04934
ENSG00000149591	TAGLN	1.91604	0.00667495	0.0348485	26.6857	174.569	160.584	322.292	121.318	855.215	575.659	462.822	598.79	547.162
ENSG00000150347	ARID5B	-4.38769	0.00398676	0.0226128	13.5553	12.9293	5.9798	7.52477	5.89435	0.438679	0.410471	0.432293	0.424494	0.486018
ENSG00000150687	PRSS23	-4.33187	0.0015524	0.0106443	12.8207	7.83924	8.62178	5.09844	10.7943	0.430152	0.482247	0.448791	0.423149	0.458874
ENSG00000150779	TIMM8B	-3.89846	0.00261498	0.0161863	12.5949	6.68151	5.67307	7.39534	6.14929	0.536689	0.52889	0.57073	0.411314	0.533684
ENSG00000151327	FAM177A1	4.32445	0.00532368	0.0290681	0.503468	0.428532	0.568902	0.457184	0.522733	5.48374	16.5101	7.19615	12.1934	8.31971
ENSG00000151445	VIPAS39	-3.83512	3.22354e-05	0.00126996	8.10857	5.8465	6.6272	7.1151	6.60531	0.508707	0.528349	0.403883	0.473022	0.48953
ENSG00000151553	FAM160B1	-3.65778	0.000674787	0.00568093	6.0752	5.37806	5.29824	9.11099	5.5623	0.487886	0.581113	0.582798	0.415432	0.422607
ENSG00000151694	ADAM17	-3.78645	7.19178e-05	0.00166496	5.98677	8.00792	6.09714	7.70232	8.26244	0.450892	0.566183	0.507151	0.52495	0.56388
ENSG00000152556	PFKM	-4.51386	0.00068186	0.00570358	14.1831	9.92706	13.8975	10.727	6.92516	0.566776	0.469896	0.437321	0.424097	0.538232
ENSG00000152558	TMEM123	-3.84526	0.00141468	0.00980518	6.56097	6.35334	8.62208	11.0879	5.05975	0.451145	0.497853	0.585054	0.576396	0.511472
ENSG00000153250	RBMS1	-4.43919	0.000252945	0.00292574	10.4364	8.66187	15.1577	11.5289	10.5086	0.45286	0.433993	0.540799	0.577397	0.589904
ENSG00000153904	DDAH1	4.35177	0.00829756	0.0421563	0.514661	0.587098	0.460079	0.406538	0.574871	6.55626	16.7448	6.91388	15.3612	6.35196
ENSG00000154511	FAM69A	-4.63569	0.000286438	0.00315475	11.994	13.4221	14.853	12.9053	7.71983	0.441268	0.431551	0.562886	0.422625	0.591262
ENSG00000154734	ADAMTS1	-1.66618	0.0089137	0.0446279	49.089	24.7873	27.5399	34.445	33.4404	5.38449	13.0308	8.95494	17.8399	8.13463
ENSG00000155313	USP25	-4.23458	0.000108947	0.00185382	9.45439	7.97325	11.0599	8.22557	11.7602	0.454547	0.586337	0.57181	0.457485	0.50476
ENSG00000155463	OXA1L	-4.38689	0.00136335	0.00963633	14.5834	14.1032	10.6009	9.00972	6.31019	0.501943	0.599889	0.487654	0.551609	0.469057
ENSG00000155561	NUP205	-3.75196	0.000381959	0.00378111	5.21391	6.09408	7.33775	9.28034	6.41314	0.4869	0.552312	0.562181	0.503706	0.443714
ENSG00000155959	VBP1	3.91795	0.00025437	0.00292574	0.541632	0.421264	0.403628	0.592352	0.55942	6.05081	6.97976	9.42786	6.44014	9.16649
ENSG00000156171	DRAM2	-3.82803	0.00128955	0.00931951	10.7785	8.59802	6.49008	5.44209	5.68672	0.541804	0.416659	0.563235	0.553197	0.530039
ENSG00000156471	PTDSS1	-3.66321	1.49486e-05	0.00110325	7.23093	6.83654	5.89415	7.29315	6.07868	0.595921	0.531357	0.582748	0.432939	0.488169
ENSG00000156587	UBE2L6	-4.2379	0.000100198	0.00179021	10.2418	9.63741	11.1664	7.02359	8.68264	0.43293	0.5202	0.430435	0.585874	0.508351
ENSG00000156875	MFSD14A	-3.73895	3.86482e-05	0.00132092	5.79683	6.56172	7.92688	6.87098	6.02591	0.453897	0.479867	0.47119	0.535829	0.544475
ENSG00000156931	VPS8	-3.56694	0.000116472	0.00193079	5.32675	7.30114	6.94793	5.24777	5.41209	0.560742	0.520115	0.585964	0.447068	0.437431
ENSG00000157483	MYO1E	-4.46328	0.00148353	0.0101945	10.6969	11.4723	12.6306	5.30881	15.0346	0.517292	0.482105	0.436397	0.57484	0.489197
ENSG00000157500	APPL1	-3.72792	5.87356e-05	0.0015112	7.04424	7.95953	6.59627	6.44516	5.37003	0.45105	0.50416	0.49042	0.554997	0.521275
ENSG00000158062	UBXN11	-3.85438	7.44451e-05	0.00166496	6.2515	8.75098	6.46439	8.36724	8.26951	0.562113	0.565629	0.589263	0.411801	0.505601
ENSG00000158417	EIF5B	4.00183	0.000875562	0.00681793	0.526799	0.554878	0.560203	0.502317	0.45235	5.81991	10.2139	10.8573	5.98573	8.72058
ENSG00000158747	NBL1	-5.34605	0.0018559	0.0121807	20.4231	25.5401	8.82943	17.2574	25.051	0.577628	0.501984	0.478778	0.415613	0.413276
ENSG00000159176	CSRP1	6.54512	0.00343899	0.0200651	0.438442	0.4247	0.599124	0.532487	0.455992	23.9954	72.5441	46.3224	54.0842	31.9166
ENSG00000159200	RCAN1	4.79706	0.00382721	0.0219009	0.500656	0.429842	0.519224	0.471944	0.44438	9.52847	15.0032	6.06856	20.1553	15.0229
ENSG00000159335	PTMS	1.19099	0.00817622	0.0416529	11.0008	13.5331	6.01844	13.6119	9.01504	17.7562	28.8518	30.4084	21.0299	23.3672
ENSG00000159479	MED8	3.8658	0.000500842	0.00464181	0.577058	0.485511	0.474172	0.559151	0.567847	6.60918	6.60896	9.40803	6.00876	10.1993
ENSG00000159840	ZYX	4.39687	0.00142799	0.00987618	0.54868	0.441699	0.512962	0.533857	0.436946	7.29035	13.811	9.43028	14.1438	7.44581
ENSG00000160087	UBE2J2	-3.50536	9.87719e-06	0.00101489	5.24061	5.41443	6.3825	5.66726	5.53874	0.460016	0.580132	0.408982	0.541901	0.496116
ENSG00000160124	CCDC58	-3.94989	0.000478232	0.00447092	5.95729	6.30509	8.20927	10.6016	7.38086	0.461518	0.535787	0.452386	0.530496	0.508145
ENSG00000160613	PCSK7	6.52049	0.00292795	0.0175677	0.440462	0.491314	0.573695	0.462161	0.556351	50.0915	42.9395	21.7559	73.4798	43.4461
ENSG00000160633	SAFB	4.13517	0.000216526	0.00267826	0.430338	0.585071	0.52491	0.540094	0.476743	8.19307	7.39709	10.6101	7.47029	11.2627
ENSG00000160932	LY6E	-4.53903	0.00143698	0.00991702	14.1102	14.9912	11.7963	8.47181	6.54036	0.532741	0.477547	0.423091	0.410985	0.560578
ENSG00000162384	C1orf123	-4.52583	9.20253e-05	0.00176163	10.5395	13.4018	9.9061	9.0507	9.30681	0.423554	0.466978	0.446324	0.446912	0.482451
ENSG00000162437	RAVER2	-1.17542	0.00206066	0.0131751	29.7077	24.5935	38.3233	22.8284	24.683	17.2632	14.4459	13.1193	6.78806	10.4295
ENSG00000162496	DHRS3	-4.97972	0.00103803	0.00774548	15.9046	20.138	10.3924	19.0431	10.4758	0.501513	0.429369	0.559596	0.416591	0.500097
ENSG00000162961	DPY30	4.0801	0.000906625	0.00697537	0.582859	0.448259	0.433183	0.540877	0.402023	5.19782	10.9476	6.55898	8.41078	9.59896
ENSG00000163297	ANTXR2	-4.16809	0.00818552	0.0416529	17.0348	5.08285	8.49485	6.30654	10.4343	0.589559	0.455876	0.562629	0.439177	0.586855
ENSG00000163319	MRPS18C	-4.47961	0.00162681	0.0110264	15.7687	15.1267	10.9142	11.8018	5.82612	0.512366	0.591973	0.467711	0.547561	0.544577
ENSG00000163510	CWC22	-3.99878	0.000800736	0.00635645	10.0255	8.2259	5.98737	11.5495	6.55625	0.425194	0.582087	0.452218	0.595332	0.59394
ENSG00000163605	PPP4R2	3.65671	1.79528e-05	0.00116675	0.517852	0.443836	0.493452	0.555435	0.500646	6.73065	6.33868	6.85218	5.25273	6.49705
ENSG00000163681	SLMAP	3.75839	7.61004e-05	0.00166496	0.547598	0.457151	0.539246	0.526986	0.549434	7.47493	8.5657	5.74489	6.38694	7.28906
ENSG00000163710	PCOLCE2	-4.97223	0.00215713	0.0137101	20.6623	9.71586	10.3652	11.42	18.7501	0.411726	0.430684	0.430251	0.516037	0.470421
ENSG00000164039	BDH2	-3.98302	0.000639557	0.00545575	6.55538	6.63075	10.2565	11.1547	7.19705	0.551191	0.435164	0.564296	0.593239	0.499176
ENSG00000164091	WDR82	-3.58386	2.87686e-05	0.0012674	6.6081	6.33396	5.52858	6.35801	5.01204	0.49519	0.43414	0.465412	0.555067	0.538813
ENSG00000164106	SCRG1	-4.12266	0.000442701	0.00422471	7.01571	8.94373	9.29909	5.63532	10.6599	0.536199	0.440473	0.403537	0.441808	0.563401
ENSG00000164172	MOCS2	-3.97104	0.000127036	0.00203258	7.42836	6.04373	9.85755	8.56687	8.39844	0.546607	0.504214	0.480644	0.501927	0.536102
ENSG00000164292	RHOBTB3	-4.43612	0.00402391	0.0227833	7.4733	17.1118	11.7986	9.96193	5.94817	0.58839	0.483548	0.472463	0.411801	0.459504
ENSG00000164574	GALNT10	3.96164	0.00577937	0.0309446	0.548373	0.464123	0.530731	0.406953	0.588186	6.1797	6.82939	5.59954	14.178	6.76167
ENSG00000164733	CTSB	-1.18565	0.000379631	0.00378111	428.915	234.481	430.458	353.418	366.803	207.557	61.9872	150.932	158.074	218.967
ENSG00000164904	ALDH7A1	-3.86298	0.000351504	0.00355484	5.46346	7.37118	9.71676	6.23388	7.36678	0.523461	0.42796	0.534007	0.597305	0.401891
ENSG00000164932	CTHRC1	6.2424	0.000632946	0.00542814	0.516271	0.591107	0.413549	0.485961	0.59648	51.4657	32.1181	32.2531	30.0871	51.1748
ENSG00000164934	DCAF13	-4.49706	0.00183234	0.0120754	5.57605	9.42513	15.5693	10.9369	12.437	0.470716	0.476754	0.489418	0.429031	0.522977
ENSG00000164944	VIRMA	-3.81358	7.41244e-05	0.00166496	7.51716	7.32965	5.32333	5.71902	6.73882	0.441263	0.418113	0.451756	0.517863	0.491545
ENSG00000165322	ARHGAP12	-3.57477	8.59489e-06	0.00101489	6.53737	5.55361	6.52854	5.70309	5.83492	0.562442	0.499146	0.594204	0.419043	0.456112
ENSG00000165458	INPPL1	3.73537	2.67998e-05	0.0012674	0.583643	0.483236	0.56345	0.593496	0.470087	7.16111	7.16183	7.95044	7.78661	5.81907
ENSG00000165476	REEP3	3.73902	0.000261475	0.00298193	0.405825	0.598389	0.579466	0.448483	0.504646	5.82025	9.23304	6.20194	6.27379	6.34327
ENSG00000165516	KLHDC2	-4.73354	0.000145459	0.00210718	15.8909	10.6105	13.7903	15.7216	10.8745	0.555213	0.510401	0.442086	0.539124	0.46744
ENSG00000165669	FAM204A	3.73524	0.000300544	0.00323261	0.443384	0.571343	0.493259	0.531439	0.490647	5.77439	6.94734	9.04957	5.39468	6.528
ENSG00000165688	PMPCA	-3.73169	0.000130977	0.00205124	5.16796	8.3978	7.58126	6.65707	6.80034	0.555067	0.501874	0.591152	0.42997	0.526777
ENSG00000166037	CEP57	4.31962	0.00127225	0.00923599	0.4439	0.429683	0.424844	0.555502	0.536278	8.19871	11.1394	13.9181	6.48881	7.98265
ENSG00000166337	TAF10	4.24786	0.00623001	0.0329535	0.405836	0.534726	0.400751	0.488112	0.457913	6.52146	6.27016	10.4527	5.30546	14.9076
ENSG00000166352	C11orf74	-3.87809	0.000522171	0.00471714	10.9491	6.93518	6.8181	7.38235	6.21122	0.592943	0.491185	0.527439	0.564153	0.428818
ENSG00000166479	TMX3	3.74487	0.000229076	0.00275476	0.566658	0.568811	0.429165	0.4811	0.408261	5.38206	6.76653	6.8825	5.36081	8.50786
ENSG00000166557	TMED3	4.66534	0.000559863	0.00496011	0.422412	0.508465	0.532063	0.421308	0.45159	8.81517	10.4638	12.6549	10.5594	16.7787
ENSG00000166887	VPS39	-3.61392	2.85568e-05	0.0012674	5.95615	5.51409	6.77985	5.24046	6.65334	0.473279	0.509013	0.457612	0.576816	0.445358
ENSG00000166946	CCNDBP1	-3.99599	5.17297e-05	0.00148538	6.76303	5.2129	7.46679	7.41331	7.16334	0.402577	0.406736	0.405444	0.512394	0.40498
ENSG00000167257	RNF214	4.07441	0.000448289	0.00426537	0.497817	0.458961	0.488298	0.443504	0.574877	11.004	5.42031	8.693	8.20401	8.18014
ENSG00000167552	TUBA1A	5.71969	0.00243569	0.0152694	0.549296	0.469191	0.576811	0.517828	0.522993	18.1342	21.6833	38.1322	20.6724	40.2969
ENSG00000167721	TSR1	-3.92951	0.000198503	0.00255071	5.56109	6.12074	8.36468	8.57903	8.35146	0.412473	0.510732	0.4907	0.468065	0.54482
ENSG00000167770	OTUB1	-3.65385	7.08643e-05	0.00166496	6.67155	8.44405	6.7336	6.10161	5.89361	0.535613	0.553861	0.544855	0.59044	0.464101
ENSG00000167774		3.73403	0.000278964	0.00311509	0.537635	0.535264	0.514925	0.464261	0.584062	5.76848	5.94362	9.42644	6.73674	7.20194
ENSG00000167779	IGFBP6	-1.67912	0.00301714	0.0179518	44.9195	34.9129	54.4134	18.0583	38.2861	10.6963	5.67907	17.4339	6.57631	19.1306
ENSG00000168214	RBPJ	-4.70474	0.00116044	0.00852048	8.54522	10.4588	13.1858	17.3943	18.1504	0.511887	0.478533	0.599856	0.498842	0.508309
ENSG00000168487	BMP1	4.63532	0.00350347	0.0203012	0.522351	0.429839	0.444832	0.567364	0.568723	10.1558	19.4914	13.8282	5.6917	13.787
ENSG00000168522	FNTA	-4.29516	7.17427e-05	0.00166496	12.2168	8.30029	10.0051	8.85097	9.23072	0.480145	0.497599	0.552774	0.477386	0.467799
ENSG00000168569	TMEM223	-4.03745	2.19935e-05	0.0012674	7.7183	7.81061	8.73322	8.21482	6.36894	0.412625	0.560667	0.449652	0.509506	0.4332
ENSG00000168827	GFM1	-3.94621	9.49635e-05	0.00178189	7.08293	6.27915	9.26703	9.17024	7.89433	0.536387	0.490968	0.535366	0.584876	0.427502
ENSG00000169288	MRPL1	-3.85818	2.58543e-05	0.0012674	6.6433	8.08364	7.62769	8.4814	6.4992	0.576858	0.445394	0.501382	0.592521	0.458341
ENSG00000169398	PTK2	-3.95018	9.67475e-05	0.00178189	6.83175	7.77347	7.51114	8.40716	10.3781	0.599468	0.443006	0.482402	0.586388	0.534904
ENSG00000169715	MT1E	5.1451	0.00314454	0.018624	0.580557	0.504396	0.410688	0.413425	0.485361	11.4106	15.8029	25.8079	9.93631	21.7711
ENSG00000169756	LIMS1	5.06849	0.000827755	0.00647703	0.412024	0.425825	0.524559	0.508076	0.539223	17.2725	23.1045	14.0478	16.0244	10.4106
ENSG00000169908	TM4SF1	-5.0329	0.00178846	0.0118347	14.8754	25.5185	9.04458	19.2082	20.4758	0.498958	0.533982	0.579264	0.576252	0.533837
ENSG00000170142	UBE2E1	4.52183	0.000475515	0.00445847	0.405239	0.548929	0.585101	0.560828	0.40572	11.9283	15.5555	9.59404	8.07367	12.4132
ENSG00000170275	CRTAP	-4.5039	0.000649015	0.00550721	12.2015	8.181	15.66	11.8051	8.6889	0.599591	0.523136	0.495117	0.403884	0.470114
ENSG00000170310	STX8	-4.22356	5.02172e-06	0.000940584	8.84071	10.0976	9.25018	8.58902	8.23946	0.422499	0.505718	0.531948	0.546206	0.403304
ENSG00000170899	GSTA4	-4.22255	0.00244276	0.0152839	15.3867	11.8299	6.95084	8.4842	7.02098	0.416647	0.478503	0.578897	0.590543	0.596158
ENSG00000171204	TMEM126B	3.95469	0.000386439	0.00381223	0.499423	0.493068	0.539399	0.456028	0.401429	9.45357	6.6272	6.79052	5.34879	8.82738
ENSG00000171503	ETFDH	-3.8982	0.000172861	0.00231062	9.764	5.90528	7.42283	9.27419	8.05251	0.519216	0.587947	0.578319	0.546124	0.479262
ENSG00000171862	PTEN	-4.27845	0.000418873	0.00405752	10.078	12.2429	8.25871	6.9122	7.66373	0.451344	0.432711	0.466608	0.486036	0.490152
ENSG00000172062	SMN1	3.62046	3.98412e-05	0.00132092	0.556477	0.419403	0.433344	0.530226	0.461197	5.07233	6.9021	6.02971	5.33729	6.18391
ENSG00000172340	SUCLG2	-4.7931	0.00184052	0.0121045	12.64	19.4235	13.6254	19.5508	7.52944	0.528489	0.588208	0.409922	0.514143	0.583936
ENSG00000172380	GNG12	-4.10433	0.000341296	0.00349557	9.34632	6.29192	8.76831	7.54662	11.4852	0.565301	0.492116	0.564613	0.431049	0.472416
ENSG00000172661	WASHC2C	-3.89683	0.000393136	0.00385465	5.85039	6.82949	10.1215	7.97613	6.34413	0.479624	0.53334	0.486666	0.546152	0.44631
ENSG00000172775	FAM192A	-4.26848	0.00387849	0.0221156	16.867	11.4095	8.31119	6.4301	7.75209	0.593241	0.556219	0.471636	0.511993	0.501217
ENSG00000172803	SNX32	4.05762	8.51345e-05	0.00170217	0.417753	0.521758	0.42372	0.588691	0.580268	6.04602	9.17108	9.0953	9.24041	8.61311
ENSG00000172890	NADSYN1	-3.6701	0.000287573	0.00315644	8.44116	5.72423	5.37999	5.73186	5.58061	0.509404	0.51092	0.493085	0.45931	0.451402
ENSG00000172939	OXSR1	3.97767	0.00134063	0.00954703	0.465633	0.410815	0.451313	0.554699	0.589019	5.50023	11.8741	7.59689	7.12587	6.83934
ENSG00000172965	MIR4435-2HG	-4.50471	0.000682798	0.00570358	15.0513	10.2073	15.116	11.2207	7.67309	0.593061	0.552695	0.432584	0.466963	0.56548
ENSG00000173145	NOC3L	-3.53234	2.63877e-05	0.0012674	5.27905	5.39074	6.89278	6.05233	6.15527	0.407205	0.561648	0.570838	0.481187	0.552135
ENSG00000173674	EIF1AX	-3.97408	0.00120126	0.0087602	5.64666	6.47662	11.8921	8.85702	7.52496	0.497325	0.562979	0.588395	0.513645	0.40827
ENSG00000174437	ATP2A2	-4.37023	5.96093e-05	0.0015112	7.56823	11.0602	11.3875	10.0026	10.743	0.461998	0.540064	0.526996	0.405836	0.519612
ENSG00000174891	RSRC1	-4.16927	3.1747e-05	0.00126996	9.57632	7.51622	8.41292	9.75839	7.50461	0.440494	0.435922	0.48171	0.576508	0.442479
ENSG00000175324	LSM1	3.96195	0.000208967	0.00262551	0.52996	0.526535	0.477861	0.535867	0.58514	7.42267	9.41845	6.46075	7.55812	10.5198
ENSG00000175334	BANF1	4.0838	0.00134143	0.00954703	0.44643	0.532829	0.40741	0.492346	0.420845	5.20746	6.86459	10.7741	6.23244	9.91996
ENSG00000175354	PTPN2	-4.19708	0.00177234	0.0117766	12.03	13.1986	6.8792	10.5587	5.67324	0.486176	0.56084	0.573155	0.478224	0.537063
ENSG00000175387	SMAD2	5.27226	0.000175332	0.00232044	0.522097	0.451562	0.468712	0.439091	0.597767	20.9652	21.7295	21.227	12.4046	19.4866
ENSG00000175854	SWI5	3.91233	0.000380153	0.00378111	0.503859	0.41444	0.553607	0.421051	0.427671	5.52758	6.16443	7.65269	6.15833	9.43779
ENSG00000176393	RNPEP	-4.05055	0.000250478	0.00290807	7.76629	10.4807	8.76405	6.60573	6.47475	0.422179	0.501432	0.567219	0.469221	0.459395
ENSG00000176623	RMDN1	-3.74047	1.02738e-05	0.00101489	6.24174	6.73036	7.71132	6.45898	7.30974	0.464633	0.489851	0.539477	0.500375	0.583313
ENSG00000176783	RUFY1	-4.20579	0.00013958	0.00210037	11.2603	9.52867	7.65972	7.5402	7.92638	0.407165	0.450177	0.532121	0.533611	0.456755
ENSG00000176853	FAM91A1	-3.6123	7.91957e-06	0.00101489	5.93966	5.08846	5.94875	5.70149	6.19503	0.401784	0.400305	0.52051	0.490647	0.54771
ENSG00000177311	ZBTB38	3.52935	0.00014201	0.00210553	0.592184	0.415583	0.419612	0.586252	0.533452	6.47097	7.38588	5.10369	5.23803	5.21055
ENSG00000177479	ARIH2	3.81869	0.000122073	0.002003	0.574304	0.437209	0.480484	0.582711	0.497496	7.39864	5.84844	8.36214	6.11997	8.56568
ENSG00000177700	POLR2L	-3.98214	0.000551568	0.00490012	6.67326	11.1438	6.85013	7.7233	6.48005	0.421116	0.438957	0.568956	0.58542	0.445219
ENSG00000177879	AP3S1	-5.60015	0.000214179	0.00266012	20.0308	21.4207	33.3575	25.2685	29.2492	0.503947	0.587073	0.542447	0.464807	0.567819
ENSG00000179115	FARSA	3.76012	4.70324e-05	0.00140526	0.42125	0.421863	0.573149	0.522165	0.418482	5.55891	6.38605	7.54464	6.83123	5.61305
ENSG00000179152	TCAIM	-3.76985	8.55864e-05	0.00170217	7.62066	5.57403	5.22028	6.18794	5.85799	0.433858	0.423091	0.462987	0.476396	0.436756
ENSG00000179387	ELMOD2	4.10574	8.05604e-05	0.00170217	0.410608	0.521759	0.51643	0.529651	0.412408	6.55597	10.2157	8.1844	8.0344	8.17222
ENSG00000180139	ACTA2-AS1	6.1682	0.00101172	0.00756671	0.596574	0.467527	0.576549	0.56345	0.507295	45.8659	44.1611	51.7404	22.3192	30.9007
ENSG00000181019	NQO1	-4.84178	0.00506883	0.0279612	6.55428	18.013	20.2708	7.96515	16.2682	0.552898	0.459328	0.405209	0.408048	0.58319
ENSG00000182149	IST1	-3.78106	0.000223637	0.00271403	5.15042	6.69669	6.3929	8.85578	6.72063	0.579683	0.489599	0.489558	0.446928	0.454112
ENSG00000182492	BGN	6.32503	0.000159456	0.00222961	0.438485	0.559564	0.427667	0.551817	0.525898	35.2378	32.1691	44.5171	52.0518	36.7303
ENSG00000182551	ADI1	-3.55803	6.05965e-05	0.00151332	5.0942	5.73834	7.34159	5.82192	5.8992	0.491476	0.499745	0.416879	0.590232	0.539875
ENSG00000182923	CEP63	-3.9244	0.000103913	0.00182085	8.17493	5.95274	9.36413	7.25737	7.24587	0.560869	0.50989	0.463567	0.483367	0.484748
ENSG00000183527	PSMG1	-3.99003	1.87001e-05	0.00116675	8.40338	7.81241	8.27835	10.3479	8.88232	0.50575	0.548794	0.566904	0.559564	0.570719
ENSG00000183684	ALYREF	4.6085	0.00688015	0.0357457	0.5484	0.539006	0.590612	0.42027	0.57657	7.80133	8.61926	21.9812	9.4829	17.368
ENSG00000183955	KMT5A	4.45729	0.00189108	0.0122863	0.411801	0.563386	0.439558	0.539013	0.411535	5.9089	13.8745	11.5594	7.33883	13.2777
ENSG00000184216	IRAK1	3.90343	0.000757134	0.00612615	0.502035	0.42585	0.511735	0.587342	0.533645	6.28004	9.20269	10.3188	7.19605	5.31955
ENSG00000185359	HGS	4.17331	5.47887e-05	0.0015112	0.476501	0.589362	0.408482	0.432712	0.576091	8.38218	8.43534	10.988	7.5824	9.41388
ENSG00000186432	KPNA4	4.06898	0.00155907	0.0106454	0.530518	0.478757	0.440797	0.521407	0.41953	5.83238	12.1417	8.70313	7.50269	5.94984
ENSG00000186625	KATNA1	-4.19118	0.000348142	0.00354311	8.70093	8.58239	7.35853	11.5803	6.48503	0.474583	0.44664	0.458817	0.481813	0.476074
ENSG00000186866	POFUT2	3.71668	0.000520204	0.00471714	0.566961	0.408482	0.493208	0.593918	0.541851	5.43848	9.06428	5.00635	7.71093	7.02074
ENSG00000187144	SPATA21	3.69688	4.31451e-05	0.00133418	0.409899	0.422583	0.423837	0.504144	0.52231	5.77642	5.48083	6.46652	5.01755	6.8616
ENSG00000187240	DYNC2H1	-4.11437	0.00276341	0.0167366	11.7366	10.2411	5.82559	6.1004	5.39977	0.474093	0.507315	0.417966	0.434026	0.435846
ENSG00000187778	MCRS1	4.12927	0.00127563	0.00923967	0.565834	0.541371	0.530778	0.524504	0.410062	7.87917	7.92893	10.8653	5.62294	12.723
ENSG00000188343	FAM92A	3.76944	3.23708e-05	0.00126996	0.53953	0.453707	0.547831	0.422809	0.465439	6.23192	6.14729	6.36756	8.04263	6.33891
ENSG00000188352	FOCAD	-3.79356	2.82106e-05	0.0012674	7.70832	5.67099	6.47891	6.75963	7.36056	0.439431	0.495767	0.400362	0.589211	0.525577
ENSG00000188641	DPYD	-4.63844	0.000237738	0.00278024	10.8313	16.8697	12.737	14.2134	9.98261	0.417602	0.580346	0.458936	0.553749	0.584447
ENSG00000196141	SPATS2L	-4.54645	0.000898916	0.00693265	7.52614	8.56566	9.53835	13.0339	14.764	0.568717	0.460747	0.431632	0.413703	0.411592
ENSG00000196235	SUPT5H	4.39506	1.77879e-05	0.00116675	0.478235	0.551324	0.430676	0.407414	0.403044	7.9313	10.5209	9.75075	10.4356	9.13666
ENSG00000196642	RABL6	3.73544	0.00020357	0.00258768	0.548151	0.49305	0.435537	0.552678	0.471657	6.40533	6.20928	8.47486	5.01464	7.20832
ENSG00000196923	PDLIM7	4.37908	0.000132353	0.00205124	0.577139	0.515229	0.487145	0.491143	0.43184	8.55339	10.291	13.5233	9.25068	10.454
ENSG00000196954	CASP4	-4.99942	1.83253e-05	0.00116675	17.4539	14.3029	18.5575	14.2141	15.9792	0.531245	0.454824	0.429443	0.511839	0.589524
ENSG00000196998	WDR45	-4.55662	0.0016286	0.0110264	18.1038	8.3163	9.10356	11.7251	10.737	0.551284	0.514645	0.472935	0.406101	0.519035
ENSG00000197226	TBC1D9B	4.22884	0.000519255	0.00471714	0.493796	0.444345	0.461319	0.483224	0.584456	6.99603	12.3957	10.9574	7.64034	8.27008
ENSG00000197256	KANK2	-4.51376	0.0100345	0.0497291	19.0925	15.1506	5.84413	7.30681	7.55011	0.576818	0.444832	0.472617	0.492221	0.418667
ENSG00000197498	RPF2	-4.08813	2.14677e-05	0.0012674	8.24537	7.63856	9.93125	9.67289	9.83949	0.44131	0.578026	0.487381	0.598924	0.559458
ENSG00000197594	ENPP1	6.32763	0.00678314	0.0353559	0.526233	0.431863	0.447797	0.428604	0.450793	5.22578	37.7239	45.5053	49.4284	45.6633
ENSG00000197635	DPP4	-6.1805	0.00660883	0.0346721	40.9872	21.3058	70.8682	32.8541	29.2061	0.577334	0.559489	0.438584	0.539646	0.576549
ENSG00000197747	S100A10	-1.23402	0.00171166	0.0114443	91.7977	107.662	121.515	73.4089	116.647	41.6645	12.2804	74.8501	17.6325	70.8271
ENSG00000197798	FAM118B	4.03085	6.07021e-05	0.00151332	0.592205	0.535028	0.413454	0.530486	0.578811	6.88358	9.38248	9.54607	7.71153	9.79253
ENSG00000198121	LPAR1	-4.49885	0.00344954	0.0200651	19.2027	12.8259	8.09731	10.3817	7.75568	0.59699	0.451712	0.507396	0.497429	0.523423
ENSG00000198467	TPM2	1.19164	0.00663533	0.0346979	86.5627	320.661	190.64	191.601	174.394	354.464	514.92	270.62	607.193	454.381
ENSG00000198695	MT-ND6	-3.81528	5.66198e-05	0.0015112	7.55803	5.46156	6.52734	7.33543	7.91527	0.401767	0.514455	0.570685	0.491415	0.493607
ENSG00000198818	SFT2D1	3.77866	0.00139085	0.00970277	0.528479	0.560826	0.462797	0.501927	0.562032	5.16869	6.6582	8.42729	5.25948	10.39
ENSG00000198839	ZNF277	-4.47661	0.0075234	0.0387124	17.3012	14.1211	8.91676	6.11613	5.73091	0.556516	0.439363	0.474354	0.419569	0.454221
ENSG00000198900	TOP1	4.00926	0.000163371	0.00225837	0.420098	0.445305	0.465841	0.409985	0.536535	5.80935	6.87084	8.79265	6.47389	8.7323
ENSG00000198925	ATG9A	4.31708	0.00130356	0.00937863	0.496422	0.521071	0.539432	0.484598	0.401458	6.11273	9.70852	14.171	7.91149	10.7919
ENSG00000198937	CCDC167	3.75028	6.43108e-05	0.00155506	0.502545	0.595302	0.491871	0.463478	0.401585	5.21971	7.81165	6.30912	6.7151	6.9784
ENSG00000202532	RNU6-395P	-3.69933	1.15667e-05	0.00101489	5.49185	5.78652	6.41692	6.82176	6.43628	0.431717	0.426978	0.586371	0.521099	0.4167
ENSG00000204220	PFDN6	4.17977	0.000135157	0.00206983	0.401263	0.520293	0.468405	0.495624	0.556409	7.4209	8.11786	9.55741	7.83302	11.3276
ENSG00000204264	PSMB8	-4.68132	0.00171069	0.0114443	13.5864	18.7783	10.8857	14.7739	6.93774	0.44354	0.578977	0.471792	0.47948	0.558079
ENSG00000204351	SKIV2L	-3.77147	2.28728e-05	0.0012674	6.50986	6.32189	7.1804	8.28682	7.60638	0.524774	0.538365	0.466274	0.561262	0.538577
ENSG00000204370	SDHD	-4.13346	0.000382109	0.00378111	6.96805	10.9047	9.45709	12.0961	7.48896	0.581309	0.53179	0.585581	0.449605	0.524813
ENSG00000204371	EHMT2	-3.83421	0.00137916	0.00968011	9.91099	7.09427	5.47932	5.07158	5.36382	0.450412	0.416569	0.494179	0.417214	0.529692
ENSG00000204427	ABHD16A	-3.58256	0.000145405	0.00210718	5.47953	6.41453	5.25808	8.0151	6.03781	0.548	0.574615	0.560478	0.477869	0.443786
ENSG00000204568	MRPS18B	-4.25371	0.000760583	0.00613042	11.5931	12.0995	7.42249	11.4771	6.32815	0.426423	0.520743	0.518958	0.54746	0.550879
ENSG00000204852	TCTN1	-4.00684	0.000124979	0.00200969	8.2881	5.73557	8.12771	9.24481	7.0512	0.53528	0.584053	0.404213	0.437053	0.431002
ENSG00000205544	TMEM256	-4.26013	0.000793034	0.00631287	9.2293	14.204	8.07456	8.6227	7.70193	0.493792	0.413998	0.515321	0.544268	0.528912
ENSG00000205571	SMN2	3.77076	4.2482e-05	0.00133418	0.56951	0.447321	0.547497	0.43164	0.423252	5.51037	6.19311	6.93603	6.57923	7.80196
ENSG00000206560	ANKRD28	-4.45214	0.000115243	0.00192032	14.2557	8.62559	11.9864	12.1356	10.7754	0.599355	0.493014	0.564613	0.525353	0.457274
ENSG00000210164	MT-TG	4.07495	0.00439201	0.0247368	0.572087	0.554458	0.444894	0.569483	0.404873	5.63127	6.91264	13.2925	5.52099	11.5473
ENSG00000210174	MT-TR	4.25745	0.00754937	0.038784	0.401293	0.480737	0.500349	0.414154	0.579231	6.30267	6.31462	14.2696	5.08142	13.4701
ENSG00000213619	NDUFS3	-4.24253	0.000396459	0.00387542	8.15818	11.8774	7.6106	11.5097	7.43727	0.488504	0.548798	0.412352	0.568441	0.443364
ENSG00000213639	PPP1CB	4.86806	0.000335118	0.00345863	0.590648	0.554449	0.496165	0.462166	0.450138	12.8405	18.5772	17.2176	10.0154	15.9217
ENSG00000213923	CSNK1E	4.2024	9.08409e-05	0.00175566	0.449308	0.559904	0.443367	0.584557	0.457739	7.50402	10.2739	10.3297	10.2776	7.54471
ENSG00000214046	SMIM7	-3.8575	0.000185186	0.00240144	5.30108	7.77795	8.13852	6.24199	8.52364	0.533755	0.539573	0.420808	0.532946	0.455342
ENSG00000214063	TSPAN4	-3.87975	0.000510396	0.00468981	5.92983	7.40709	8.62732	10.5037	6.15101	0.584557	0.510567	0.502815	0.502897	0.522655
ENSG00000214753	HNRNPUL2	3.8372	0.000322316	0.00335459	0.527405	0.483919	0.461387	0.420107	0.423942	5.38707	6.09352	8.51516	5.39177	7.72505
ENSG00000215861		-1.11396	0.000824347	0.00646609	23.6216	22.0253	18.0008	15.1657	23.7587	12.2935	10.8701	6.64203	9.0975	8.48775
ENSG00000221968	FADS3	4.72863	0.0087888	0.0441637	0.414106	0.541648	0.503598	0.526008	0.501072	6.99181	23.3092	10.3777	16.7796	8.46437
ENSG00000222041	CYTOR	-4.82265	0.000592016	0.00517028	13.211	14.7824	20.2551	9.53633	15.1243	0.490243	0.531029	0.549499	0.416815	0.588849
ENSG00000225339		-4.32437	5.60597e-06	0.000940584	10.0042	8.98224	8.60498	9.72566	8.22516	0.404656	0.476456	0.458242	0.49383	0.440077
ENSG00000225746	MEG8	-4.2494	0.0029704	0.0177562	10.4684	14.9752	6.65997	5.69568	10.0403	0.516681	0.437211	0.588826	0.564714	0.407866
ENSG00000227227		-4.07793	0.00301988	0.0179518	5.26498	5.04192	11.2573	11.8863	8.83266	0.516142	0.546897	0.475245	0.456851	0.5086
ENSG00000227543	SPAG5-AS1	-3.81301	0.00189494	0.0122866	11.172	5.26084	6.1853	5.92106	6.76492	0.470995	0.403508	0.55588	0.544842	0.536631
ENSG00000228343		-4.8257	0.00552262	0.0299507	21.5706	12.9369	8.13146	20.8349	8.25066	0.505737	0.580643	0.414464	0.475095	0.55329
ENSG00000230124	ACBD6	4.30942	0.000593231	0.00517028	0.416495	0.441611	0.503444	0.434989	0.591072	12.1362	7.29423	11.3782	6.58766	9.94376
ENSG00000230583	GTF2IRD1P1	-3.74695	0.000222692	0.00271403	8.60696	6.1282	7.4758	5.08623	7.66569	0.560181	0.529794	0.563818	0.469815	0.480527
ENSG00000232085		4.14578	0.0035674	0.0206345	0.442926	0.598206	0.55322	0.517749	0.58121	6.06609	15.5583	8.5353	10.7488	6.76645
ENSG00000232940	HCG25	-4.16556	7.38178e-05	0.00166496	8.12831	10.8579	7.76018	8.65121	7.53564	0.472161	0.479371	0.498371	0.445587	0.496916
ENSG00000233144		-4.06391	4.92274e-05	0.00143923	7.59667	6.9886	9.5099	8.44146	9.75018	0.478338	0.53322	0.443539	0.48472	0.588588
ENSG00000233276	GPX1	-3.95825	0.000527452	0.00473823	7.51503	10.4434	6.74999	10.0781	5.91219	0.596381	0.524314	0.503909	0.503611	0.490146
ENSG00000234577	SYNE1-AS1	3.68056	2.59153e-05	0.0012674	0.483241	0.507324	0.548203	0.407883	0.483659	5.49012	6.60712	7.04742	6.48662	5.53038
ENSG00000235426		-4.21752	0.00187166	0.0122591	14.669	12.3127	6.90574	8.74786	7.13007	0.570571	0.450885	0.531459	0.562542	0.559557
ENSG00000235872		-4.03131	6.5149e-05	0.00156358	9.95501	8.3641	8.22628	6.9601	7.05502	0.501845	0.521187	0.437207	0.590149	0.430229
ENSG00000236810	ELOA-AS1	-3.93667	0.000551286	0.00490012	6.13134	5.03451	8.46302	7.97383	9.65706	0.478057	0.491769	0.466395	0.427773	0.569242
ENSG00000238045		4.56899	0.00618598	0.0327745	0.564513	0.507176	0.426023	0.43441	0.527333	7.78975	7.18172	11.705	10.9243	20.7763
ENSG00000238271	IFNWP19	-4.10427	0.00240871	0.0151593	7.59494	7.12672	5.28768	13.383	8.75409	0.470614	0.535291	0.431444	0.488823	0.524319
ENSG00000240344	PPIL3	-3.70332	4.30893e-05	0.00133418	5.78787	5.08481	6.47881	7.15054	6.52827	0.412625	0.521635	0.454764	0.45973	0.533435
ENSG00000240972	MIF	-3.91939	0.00520614	0.0286204	5.11689	8.39043	6.02043	13.2669	5.72685	0.436788	0.560446	0.532001	0.590891	0.425825
ENSG00000242156		-3.49364	4.9985e-05	0.00144822	5.02367	6.23805	5.62964	6.06579	7.16695	0.52445	0.590728	0.570605	0.48193	0.506679
ENSG00000248223		-5.33584	0.000315475	0.00334841	20.4263	13.6793	22.4221	14.7812	23.048	0.550122	0.459218	0.407905	0.462756	0.456277
ENSG00000248710		-3.64312	7.49783e-05	0.00166496	6.53974	6.4079	5.84228	7.75091	5.21432	0.482309	0.481211	0.555502	0.564162	0.45853
ENSG00000249971		-3.75528	0.000377042	0.00378111	7.88894	9.88893	6.02472	6.71513	5.93127	0.51635	0.549147	0.567323	0.574838	0.49154
ENSG00000250619		4.48262	0.000642089	0.00546286	0.429511	0.577774	0.421774	0.465443	0.419878	7.91733	13.0087	12.0799	6.89109	11.8443
ENSG00000253645		4.07547	0.00446335	0.02497	0.567766	0.493369	0.569662	0.463046	0.592244	7.97374	5.06769	12.3595	6.12712	13.7573
ENSG00000254198		3.94579	4.90015e-05	0.00143923	0.554127	0.472816	0.506109	0.480193	0.584845	7.89862	9.56082	8.63509	7.07561	6.8662
ENSG00000254692		-3.89384	9.68383e-05	0.00178189	5.19809	6.13473	6.70248	8.06665	6.92225	0.416235	0.402983	0.463888	0.416025	0.522495
ENSG00000254870	ATP6V1G2-DDX39B	-4.26206	0.00249392	0.0155481	6.08284	10.7491	5.26711	13.1035	9.46209	0.428542	0.461361	0.512434	0.514654	0.410859
ENSG00000255439		-4.36553	3.22734e-05	0.00126996	11.0786	7.92828	10.7908	11.0258	10.8443	0.461248	0.431177	0.52071	0.587608	0.505733
ENSG00000256040	PAPPA-AS1	-5.99541	0.00272923	0.0165921	48.0492	17.4223	31.4612	21.8258	36.4935	0.403425	0.501692	0.413634	0.581951	0.532846
ENSG00000256053	APOPT1	-3.80803	1.01384e-05	0.00101489	7.72925	7.1807	7.95311	7.84088	6.33144	0.599554	0.472949	0.50253	0.479948	0.589173
ENSG00000257202		-4.45497	0.00720659	0.0372611	14.5406	7.13202	19.2419	6.65682	8.73097	0.461851	0.402376	0.578397	0.578145	0.546347
ENSG00000257218	GATC	-3.99593	0.00144022	0.0099181	7.2791	6.21965	6.53385	6.53185	12.0074	0.490407	0.40235	0.572963	0.44575	0.50608
ENSG00000257767		-4.40344	0.000544567	0.0048648	11.5402	7.83096	10.5575	6.00718	11.0802	0.415835	0.417056	0.488483	0.444661	0.455627
ENSG00000258092		-4.35067	7.61036e-05	0.00166496	7.93982	8.19164	10.0002	11.6013	10.244	0.413811	0.449075	0.497595	0.571519	0.419534
ENSG00000258959		3.62933	0.00196715	0.0126781	0.594342	0.575322	0.483503	0.596409	0.591894	5.01139	10.7269	8.05329	5.45377	5.91716
ENSG00000259080		-3.54352	7.46816e-05	0.00166496	6.00214	7.36407	5.22722	7.08019	5.63172	0.507627	0.592497	0.572849	0.595153	0.416684
ENSG00000260075	NSFP1	4.20412	0.000320202	0.0033543	0.423754	0.595862	0.549985	0.469107	0.408009	6.74199	10.6047	7.81249	11.5747	8.36339
ENSG00000260206		-4.0539	3.93079e-05	0.00132092	10.0746	7.51519	8.50978	7.61827	7.56481	0.493919	0.443853	0.553765	0.480873	0.513138
ENSG00000260916	CCPG1	4.45821	0.00381803	0.0218873	0.509829	0.587162	0.446157	0.477152	0.543237	7.8924	6.99892	10.7348	11.9915	18.7325
ENSG00000261276		-4.22251	0.00768412	0.0394133	13.1965	15.7859	5.90654	7.36975	5.46602	0.443873	0.53588	0.502152	0.56562	0.508941
ENSG00000262112		-4.69195	5.89067e-06	0.000940584	13.82	11.7922	14.8696	14.2189	12.8376	0.591075	0.490629	0.573104	0.506089	0.452068
ENSG00000262211		-1.24103	0.000607134	0.00526292	211.227	141.655	220.331	201.242	175.571	98.1578	63.7525	78.5586	64.9305	96.5283
ENSG00000263212		-4.24212	3.95693e-05	0.00132092	9.94393	9.58955	7.92533	10.8379	8.05595	0.407774	0.42192	0.522597	0.591007	0.506156
ENSG00000263798		-3.97867	0.000398969	0.00388813	7.7295	9.07289	5.336	9.29833	6.23176	0.442092	0.461599	0.410458	0.523489	0.551702
ENSG00000264324		-3.55091	5.89419e-05	0.0015112	5.7946	5.34116	6.27629	7.65883	6.62083	0.565611	0.460236	0.584367	0.526205	0.567633
ENSG00000265408		-3.72641	3.47215e-05	0.00128161	6.00889	6.10896	5.92491	5.72214	7.60282	0.471359	0.559939	0.417719	0.477932	0.442906
ENSG00000265808	SEC22B	3.3442	3.66069e-06	0.000940584	0.504168	0.580089	0.544648	0.494712	0.535168	5.37739	5.76806	5.08002	5.31923	5.45671
ENSG00000266865		-4.23732	0.000179002	0.00234968	9.70694	10.5532	7.82179	9.32533	6.29225	0.416091	0.44832	0.469565	0.565657	0.417319
ENSG00000267023	LRRC37A16P	-3.79137	0.000274869	0.00309084	9.80675	6.49461	6.03612	6.96241	6.61867	0.445788	0.555517	0.568919	0.493329	0.53065
ENSG00000267048		-3.75023	0.000388062	0.00381654	8.18101	8.85774	5.22167	7.18661	5.56883	0.461487	0.492187	0.582852	0.539086	0.526535
ENSG00000267459		3.71196	0.000319935	0.0033543	0.497274	0.519503	0.591429	0.420584	0.493403	5.5128	8.93143	6.44623	5.41924	6.74173
ENSG00000267512		-3.79455	0.000721607	0.00593424	6.00756	5.043	8.06634	6.35825	9.72969	0.591496	0.423111	0.448754	0.480408	0.593289
ENSG00000267699		-3.71593	0.000212354	0.00265731	7.23426	8.05888	5.08917	7.17049	5.4132	0.554838	0.46734	0.506245	0.481024	0.499317
ENSG00000267855	NDUFA7	3.67205	0.000225249	0.00272331	0.599779	0.456049	0.504634	0.489573	0.472521	5.16092	5.46146	8.34119	6.36678	6.82378
ENSG00000268465		4.1426	3.05152e-05	0.00126996	0.509506	0.480298	0.42371	0.430516	0.580357	8.34275	8.0331	9.11333	7.25798	10.073
ENSG00000268854		-5.18147	0.00259197	0.0160923	9.56056	14.4026	26.0334	24.9689	17.0889	0.529668	0.503636	0.504905	0.564928	0.433545
ENSG00000269378		-7.9348	0.00235279	0.0148364	97.4726	87.0659	80.382	187.977	141.407	0.449374	0.501475	0.556259	0.495605	0.426116
ENSG00000270249		3.64293	0.000804438	0.00635645	0.560787	0.45856	0.516398	0.57593	0.480627	9.57271	5.62886	5.95592	5.56001	5.6654
ENSG00000272004		-3.8548	0.00010654	0.00183814	8.02801	5.78759	7.0507	6.31957	8.68131	0.496027	0.483372	0.527333	0.405112	0.567213
ENSG00000272149		-4.76991	0.00113588	0.00835926	17.146	10.0016	16.6645	8.4417	11.6595	0.478681	0.466397	0.464451	0.450204	0.482902
ENSG00000272888	LINC01578	-3.65372	0.00167779	0.0113057	5.12403	5.08877	5.98136	10.1122	6.09609	0.585855	0.481076	0.409664	0.556551	0.541385
ENSG00000273611	ZNHIT3	-3.81007	6.31442e-06	0.000940584	6.71685	6.82793	7.24532	7.48329	6.1276	0.543337	0.554338	0.462719	0.488459	0.403739
ENSG00000273658		4.45756	0.000597035	0.00518936	0.444953	0.568666	0.592639	0.536494	0.404873	13.814	6.84691	11.1651	13.9652	10.1838
ENSG00000275052	PPP4R3B	-4.08242	2.26476e-05	0.0012674	9.53245	9.30753	7.73854	10.1654	7.95588	0.492036	0.553067	0.503236	0.543339	0.546923
ENSG00000275121		-3.97282	4.21723e-05	0.00133418	7.83191	8.91903	7.50204	6.22437	7.03535	0.450555	0.454175	0.459544	0.562951	0.461902
ENSG00000278419		-4.20666	0.00337803	0.0198606	5.57596	7.75762	7.99169	14.9826	8.65561	0.493365	0.455183	0.551277	0.44598	0.48937
ENSG00000279033		-3.79915	0.0017333	0.0115649	5.33336	5.45873	6.31018	10.514	5.80673	0.407456	0.530496	0.474559	0.49491	0.493548
ENSG00000279473		4.10073	0.00224022	0.0141543	0.501777	0.42366	0.490075	0.509714	0.513452	8.24765	5.54119	9.99529	5.59846	12.4579
ENSG00000279909		-3.92306	7.55025e-05	0.00166496	7.00274	7.37131	9.79119	7.1972	9.04736	0.407853	0.557267	0.582745	0.541284	0.574808
ENSG00000280211		3.70095	0.000199076	0.00255071	0.405235	0.538799	0.455357	0.539461	0.42227	5.94762	5.28567	7.98546	5.08001	6.40659
ENSG00000280416		-3.7795	3.4585e-05	0.00128161	5.97839	6.65272	7.15615	7.27258	8.37594	0.505443	0.529621	0.4154	0.5761	0.553906
ENSG00000281021		-3.72954	7.99214e-05	0.00170217	7.15033	5.32862	8.03015	6.47364	6.2454	0.567352	0.479299	0.452374	0.454261	0.551694
ENSG00000281028		-3.96335	0.00107174	0.0079235	5.00711	8.82267	9.67882	8.91658	5.30861	0.451358	0.432584	0.475938	0.588778	0.470389
ENSG00000282826	FRG1CP	4.64916	0.00106906	0.00792189	0.574248	0.4174	0.433849	0.550383	0.581442	15.7844	16.2798	13.1407	6.52111	12.4427
ENSG00000283321		-1.01756	0.0057915	0.0309446	30.9679	24.929	23.6554	27.5303	26.3152	10.015	13.4659	15.3473	7.77651	19.2871
ENSG00000283382		-3.7276	0.000156418	0.00221371	7.64748	5.16985	7.68374	5.79508	5.90145	0.438022	0.440233	0.463707	0.532312	0.556275

## Sheet: iMSCs
Ensembl_gene_id*	Symbol	logFC	P.Value	adj.P.Val	iMSC_young_1	iMSC_young_2	iMSC_young_3	iMSC_young_4	iMSC_young_5	iMSC_senescent_1	iMSC_senescent_2	iMSC_senescent_3	iMSC_senescent_4	iMSC_senescent_5			*Genes associated with the GO category "metabolic process" (GO:0008152) are highlighted in red
ENSG00000001629	ANKIB1	-4.02144	0.000217516	0.0035659	5.78735	7.06526	9.78581	7.94333	8.88222	0.433415	0.466479	0.540497	0.417133	0.572589
ENSG00000005075	POLR2J	3.94929	0.000537077	0.00571467	0.539694	0.527006	0.558708	0.439823	0.53489	11.0228	5.64541	7.15119	8.16443	8.18117
ENSG00000005243	COPZ2	-5.71553	0.000513776	0.0055261	28.3786	22.0347	13.832	23.4323	27.8242	0.432373	0.44528	0.420179	0.433964	0.466285
ENSG00000005700	IBTK	-4.05583	0.00387442	0.0251213	6.23157	11.5781	12.6859	5.00141	7.12881	0.533306	0.56631	0.469106	0.466709	0.52756
ENSG00000007923	DNAJC11	-3.81593	0.00261321	0.0179192	5.79358	9.53547	5.18761	10.626	5.24421	0.590976	0.410774	0.456287	0.54384	0.581779
ENSG00000010270	STARD3NL	-4.08409	0.000476384	0.0052728	8.88329	10.7674	5.51778	7.67219	9.82526	0.40129	0.44972	0.569762	0.548846	0.546011
ENSG00000011304	PTBP1	-4.34518	0.00643967	0.0384103	7.67077	8.29701	7.41422	16.6587	6.14573	0.46777	0.432787	0.446686	0.447022	0.478135
ENSG00000011454	RABGAP1	-4.10937	0.00014165	0.00320808	8.32955	7.41411	7.08672	10.9507	8.90749	0.579158	0.516262	0.428155	0.45841	0.491267
ENSG00000011485	PPP5C	-4.06138	0.0031575	0.0210238	6.18465	10.8648	5.59994	11.5135	5.51147	0.487291	0.400399	0.515428	0.535042	0.438206
ENSG00000011566	MAP4K3	-3.76887	1.01931e-05	0.00117075	5.46366	6.67041	6.20376	5.87867	6.85524	0.437767	0.416903	0.483469	0.4283	0.512966
ENSG00000012061	ERCC1	3.97145	8.24882e-05	0.00255079	0.425145	0.410367	0.598141	0.457325	0.40963	7.66856	6.40076	8.93644	6.15871	6.92396
ENSG00000013306	SLC25A39	4.11607	0.000563086	0.00587949	0.44978	0.439997	0.416225	0.44941	0.462496	8.17725	6.36676	6.86619	10.7982	6.25115
ENSG00000014824	SLC30A9	-3.95386	8.26207e-06	0.00117075	7.80181	9.10676	8.63115	8.19164	7.17487	0.481584	0.588744	0.535548	0.466301	0.567551
ENSG00000017797	RALBP1	-3.79002	0.000133401	0.00316982	6.7972	7.73638	5.36716	5.92849	8.15984	0.577512	0.401832	0.498466	0.416359	0.562964
ENSG00000018408	WWTR1	-4.19483	0.00179125	0.0133041	8.25097	14.6641	8.52504	6.97911	7.96176	0.431013	0.561951	0.566242	0.557734	0.415682
ENSG00000023191	RNH1	4.00507	0.00356608	0.02331	0.524397	0.43561	0.577439	0.594575	0.493999	8.95319	7.79297	5.9663	13.8018	5.64987
ENSG00000023228	NDUFS1	-3.67962	0.000125881	0.00313163	5.32807	7.03302	5.67133	8.12308	6.83541	0.433463	0.599844	0.45613	0.524116	0.561094
ENSG00000023287	RB1CC1	3.73948	0.00013804	0.00318941	0.565297	0.593225	0.57585	0.495026	0.426419	6.9094	5.65872	8.93456	6.40181	7.56812
ENSG00000023330	ALAS1	3.76785	0.000106801	0.00291078	0.490504	0.569698	0.533705	0.433809	0.582529	8.43504	5.23518	7.24177	7.57432	7.07012
ENSG00000023902	PLEKHO1	3.9054	0.000177469	0.00340322	0.423378	0.459215	0.48416	0.4143	0.481767	7.18418	7.57827	5.52475	5.40791	8.21221
ENSG00000033011	ALG1	-3.95293	0.00027815	0.00401135	7.85007	7.85845	5.22317	9.41866	6.82158	0.577439	0.476651	0.515966	0.400886	0.429356
ENSG00000033178	UBA6	-3.91442	0.000308331	0.00412399	6.41651	9.95172	6.9751	8.14734	5.97424	0.51974	0.430052	0.592247	0.419271	0.523344
ENSG00000036054	TBC1D23	-4.2823	0.000435939	0.0050056	11.0072	9.41588	6.48353	7.58664	11.5314	0.512723	0.4223	0.43037	0.519035	0.480886
ENSG00000038274	MAT2B	-3.93295	6.26484e-05	0.00226985	8.52894	7.08577	6.31955	6.45009	8.49206	0.458744	0.441919	0.421316	0.49399	0.598446
ENSG00000041982	TNC	-5.50787	0.00558128	0.0337882	28.1479	7.99432	17.3776	32.7655	19.8324	0.445303	0.447605	0.468994	0.551686	0.41855
ENSG00000042493	CAPG	-4.47451	0.000572608	0.00594035	12.1895	14.918	9.51148	7.45756	12.1829	0.59174	0.553862	0.480436	0.458457	0.446168
ENSG00000048162	NOP16	3.89743	6.49335e-05	0.00226985	0.418092	0.415476	0.515399	0.487063	0.44793	8.32231	5.95844	7.29983	6.30538	6.14942
ENSG00000048544	MRPS10	-3.94749	0.000504338	0.00546111	8.64077	9.86083	5.18898	9.84749	7.29737	0.496793	0.545937	0.592996	0.552632	0.458457
ENSG00000049130	KITLG	-4.71638	0.00473472	0.0293649	15.1567	21.7857	7.02179	9.15171	13.7947	0.535816	0.489279	0.556331	0.512664	0.451113
ENSG00000050405	LIMA1	-4.98446	0.000156873	0.00332584	13.8585	13.0155	15.1487	15.1282	20.5667	0.553981	0.476921	0.419215	0.560605	0.444261
ENSG00000052802	MSMO1	-4.26445	0.000138842	0.00318941	13.2939	9.34161	8.75552	10.5616	12.5652	0.556597	0.589933	0.57777	0.588774	0.523607
ENSG00000054118	THRAP3	4.51146	0.00264181	0.0180767	0.49717	0.530985	0.457781	0.539639	0.586059	18.6658	6.8706	11.6178	9.59768	12.814
ENSG00000055147	FAM114A2	-3.97332	0.000803964	0.00742973	10.7092	6.52674	5.19777	7.70732	8.34867	0.475368	0.409782	0.440739	0.561205	0.563414
ENSG00000056050	HPF1	-4.21248	0.000389784	0.0046774	10.9891	11.3271	5.98727	9.28449	8.87153	0.560501	0.49722	0.493686	0.40874	0.545915
ENSG00000056586	RC3H2	-3.82829	8.10698e-05	0.00253127	6.79621	7.26499	6.65552	9.58401	7.79384	0.565144	0.584294	0.435288	0.52006	0.577056
ENSG00000058063	ATP11B	-4.15914	0.000824165	0.00755132	8.05562	12.9999	10.1094	7.18742	7.14854	0.563224	0.475768	0.50643	0.575602	0.425763
ENSG00000058673	ZC3H11A	-3.71933	0.000663431	0.00666749	5.14903	8.22322	9.09238	5.92878	5.69401	0.526245	0.580101	0.465948	0.47003	0.545669
ENSG00000059758	CDK17	-4.08881	0.000193522	0.00346842	8.05154	8.1676	5.2457	8.03271	9.22506	0.430731	0.432787	0.519112	0.467259	0.425784
ENSG00000062725	APPBP2	-4.05644	0.000326104	0.00422883	10.6355	7.69208	6.34104	7.86696	6.63225	0.437661	0.462513	0.562283	0.457706	0.433908
ENSG00000064115	TM7SF3	-4.09169	0.00162937	0.0126806	6.30537	11.5422	8.7603	11.3928	5.49367	0.521586	0.453187	0.54466	0.564974	0.466598
ENSG00000064490	RFXANK	-3.86765	0.000900685	0.00800166	7.37136	7.13589	5.05989	10.9255	7.70279	0.492952	0.427643	0.557451	0.55744	0.581094
ENSG00000065308	TRAM2	3.89627	0.000388714	0.0046774	0.404467	0.432973	0.591964	0.505826	0.531052	5.50544	6.04262	7.11572	9.25798	8.80121
ENSG00000066777	ARFGEF1	-3.82869	1.19638e-06	0.000641261	6.67248	6.77514	7.29435	6.37048	6.50757	0.407957	0.403725	0.561784	0.555982	0.436735
ENSG00000067248	DHX29	-4.22835	0.000467962	0.00526212	7.90797	12.3809	8.02364	10.3034	7.03756	0.550183	0.470464	0.439482	0.522209	0.453311
ENSG00000067829	IDH3G	3.8735	0.000247046	0.00374188	0.431371	0.580556	0.508905	0.545663	0.479144	8.72309	5.3511	6.48605	7.90718	8.84349
ENSG00000068383	INPP5A	3.80859	0.000397902	0.00473945	0.492658	0.575391	0.560892	0.560283	0.500275	6.9891	6.92284	5.40257	9.89427	8.47631
ENSG00000068796	KIF2A	-3.43364	3.79771e-05	0.00186599	7.29756	5.78275	6.12427	5.18989	6.0504	0.566548	0.595059	0.574893	0.555594	0.525545
ENSG00000068878	PSME4	3.79096	0.000675329	0.00672401	0.414195	0.558431	0.449355	0.483165	0.596324	8.80176	6.03471	8.82731	5.03159	5.92947
ENSG00000068903	SIRT2	3.62428	0.000307034	0.00412399	0.548921	0.425157	0.568043	0.527387	0.461553	5.43794	5.13111	5.65872	8.35155	6.63246
ENSG00000069248	NUP133	-3.98627	2.741e-05	0.00166322	8.52703	8.00054	6.30637	7.50133	8.59962	0.42174	0.490488	0.573266	0.547616	0.423589
ENSG00000069849	ATP1B3	4.55108	0.00710754	0.0417114	0.57382	0.474077	0.540773	0.535101	0.561815	20.5437	17.2157	6.48486	10.1021	8.61173
ENSG00000069943	PIGB	-5.41765	0.00815349	0.0467408	27.7457	38.4698	24.6451	11.5798	11.5211	0.573722	0.543354	0.568658	0.561415	0.418993
ENSG00000070061	ELP1	-3.6885	0.000698575	0.00682862	6.05536	8.7883	6.32243	9.33279	5.10473	0.595167	0.555594	0.491207	0.568619	0.550916
ENSG00000070785	EIF2B3	-4.46539	0.00454684	0.028575	9.02906	12.7885	6.85117	17.9212	7.62389	0.443364	0.446799	0.508789	0.509526	0.545636
ENSG00000070961	ATP2B1	-4.22597	0.00338579	0.0222673	9.18021	6.59729	7.55692	14.9929	6.77976	0.481767	0.581799	0.473351	0.448747	0.424799
ENSG00000071553	ATP6AP1	3.9781	0.000833272	0.00761308	0.503583	0.451189	0.433972	0.513951	0.441613	7.23987	7.9137	5.07519	10.408	6.30698
ENSG00000071794	HLTF	-3.69926	0.000284142	0.00404336	5.93759	8.69524	5.06096	6.38554	6.47787	0.513224	0.454429	0.587063	0.452372	0.499363
ENSG00000072042	RDH11	3.79085	0.00187121	0.0137116	0.543472	0.53617	0.586401	0.577715	0.479121	11.816	6.31187	7.59979	5.8859	6.07303
ENSG00000073584	SMARCE1	-4.24971	0.000122647	0.00313163	12.3709	8.5189	8.44841	8.76219	9.22237	0.533484	0.42639	0.470252	0.458574	0.598892
ENSG00000074319	TSG101	-4.41515	0.000481041	0.00528612	14.6124	12.9799	7.69877	11.5504	9.4894	0.583026	0.490708	0.556322	0.443029	0.567223
ENSG00000074603	DPP8	-3.68892	2.36726e-05	0.00161981	6.39466	7.71545	6.74145	5.79709	6.06732	0.502473	0.598042	0.404568	0.497732	0.533977
ENSG00000075142	SRI	-4.59646	0.00011603	0.00305862	12.6633	15.1513	10.0861	12.7799	10.1078	0.496923	0.415972	0.52504	0.542445	0.532372
ENSG00000075223	SEMA3C	-4.89077	0.00499798	0.0306746	14.6298	11.4575	28.438	10.2546	18.7051	0.559556	0.504662	0.588296	0.580316	0.581277
ENSG00000075420	FNDC3B	4.93944	0.000900153	0.00800166	0.558101	0.477314	0.479585	0.514482	0.580418	10.0966	12.3307	21.0605	18.3865	18.2094
ENSG00000075790	BCAP29	-4.20556	0.00393591	0.0253334	7.2326	14.8493	5.62897	7.68326	8.79469	0.424292	0.460179	0.510973	0.421177	0.578422
ENSG00000077254	USP33	4.14507	0.000340462	0.00434494	0.491158	0.457207	0.470611	0.455595	0.526206	8.83502	8.02449	6.08071	8.24743	11.2883
ENSG00000078142	PIK3C3	-3.81737	0.00492294	0.0303298	5.58392	11.754	5.75123	5.1465	5.4774	0.47638	0.514346	0.468702	0.43266	0.499322
ENSG00000079332	SAR1A	-1.0706	0.00785164	0.0453337	23.8946	23.2068	15.6956	25.828	20.1427	14.6465	10.6892	11.4349	5.62474	9.39118
ENSG00000079739	PGM1	-4.55152	8.90569e-05	0.00271249	15.0713	13.9488	9.68611	11.7261	13.4603	0.471533	0.563414	0.568658	0.595157	0.525862
ENSG00000080371	RAB21	-4.44473	7.78399e-05	0.00253127	13.2961	12.2882	9.71139	9.06638	10.9569	0.570805	0.507574	0.568538	0.443913	0.449423
ENSG00000080573	COL5A3	4.35335	0.00558934	0.0337882	0.554952	0.595157	0.532045	0.47241	0.414884	10.5924	5.40642	6.59102	16.6605	13.2701
ENSG00000082146	STRADB	-3.91612	0.00151495	0.0120895	9.4503	6.91353	5.31615	5.70169	10.7871	0.40289	0.546264	0.545917	0.567386	0.465906
ENSG00000082996	RNF13	4.08167	0.00370447	0.0240987	0.43017	0.443239	0.477113	0.538988	0.537533	10.3439	7.08313	12.7478	5.83285	5.08663
ENSG00000083720	OXCT1	-4.06669	0.000184122	0.00340322	7.60195	10.0856	6.07863	7.27131	8.56291	0.483889	0.486896	0.432778	0.549777	0.409874
ENSG00000084636	COL16A1	-4.24953	9.48261e-05	0.00278809	8.0275	9.25756	6.51114	7.48317	9.82297	0.414002	0.42867	0.454137	0.44365	0.420425
ENSG00000084652	TXLNA	-3.84521	4.70767e-05	0.00203356	7.99481	7.59079	6.30859	5.70982	6.76614	0.44154	0.474424	0.417717	0.576783	0.480973
ENSG00000085224	ATRX	-3.8528	0.000123399	0.00313163	8.33572	7.65342	5.3264	6.27701	7.39288	0.408773	0.542435	0.496799	0.516574	0.45689
ENSG00000085231	AK6	-3.83793	0.000628816	0.00639525	7.94391	9.59199	5.22391	7.28037	5.56074	0.579459	0.509017	0.466106	0.414585	0.520438
ENSG00000085377	PREP	-3.74733	1.19359e-05	0.00123825	6.12148	6.82847	5.99496	7.57493	6.4658	0.499914	0.43869	0.437266	0.535572	0.544767
ENSG00000085449	WDFY1	-3.63207	0.000740959	0.0071132	5.26212	9.15583	5.15345	6.49099	8.26066	0.597944	0.511449	0.551908	0.521055	0.586007
ENSG00000085491	SLC25A24	-3.85442	6.47689e-05	0.00226985	7.87933	7.48788	6.64246	8.99956	6.20024	0.565571	0.506073	0.401898	0.518573	0.580406
ENSG00000086189	DIMT1	-4.09633	0.000198075	0.00350005	10.2823	9.80519	6.6427	8.55713	6.94849	0.522125	0.460824	0.520176	0.501787	0.464329
ENSG00000086589	RBM22	-3.37308	1.92917e-06	0.000775525	6.02397	5.60648	5.37714	5.78913	5.23624	0.581633	0.437266	0.568004	0.564268	0.554472
ENSG00000087152	ATXN7L3	3.86347	4.16556e-05	0.00194151	0.518915	0.479757	0.594599	0.486108	0.456208	7.19619	6.34046	6.63715	8.0412	8.69118
ENSG00000087884	AAMDC	-4.64563	0.00415401	0.0263497	8.0617	14.5871	6.23169	15.2571	18.6058	0.497257	0.45121	0.488418	0.580504	0.489267
ENSG00000088205	DDX18	-3.84093	0.000140734	0.00320808	8.31462	7.61195	7.49966	8.89836	5.37612	0.526667	0.477246	0.494161	0.595848	0.53704
ENSG00000089063	TMEM230	-4.06162	0.000338773	0.00434329	7.47937	11.1844	6.82481	7.28478	9.71409	0.596057	0.442484	0.480217	0.573009	0.452674
ENSG00000089220	PEBP1	4.03827	0.000862196	0.00774531	0.570613	0.582351	0.5105	0.516232	0.533977	9.52211	5.52292	7.35766	11.5822	10.6011
ENSG00000090487	SPG21	-4.70163	0.000771117	0.00726387	14.024	12.189	7.28077	11.7722	16.4467	0.490318	0.410699	0.577203	0.46812	0.425269
ENSG00000090686	USP48	-4.20145	2.86388e-06	0.000981431	8.63504	9.69136	8.50354	8.64143	8.0026	0.506073	0.502771	0.444463	0.442022	0.467688
ENSG00000091436	MAP3K20	-3.6517	0.000596531	0.00616863	5.2408	6.71256	7.08562	9.31062	5.29358	0.592677	0.531493	0.464544	0.592586	0.495558
ENSG00000092020	PPP2R3C	-3.7396	0.000369874	0.00457506	7.48751	9.51505	6.7653	5.33074	6.3116	0.566074	0.575358	0.437499	0.572684	0.499311
ENSG00000092531	SNAP23	-4.20334	0.000993083	0.00865516	9.04881	11.8296	5.35217	12.383	9.93376	0.587526	0.47704	0.572857	0.569856	0.428036
ENSG00000094916	CBX5	-3.66951	0.000220016	0.0035736	5.31322	6.77249	6.6162	8.78469	5.98466	0.506486	0.502017	0.596789	0.463323	0.561888
ENSG00000094975	SUCO	-3.80883	0.000170172	0.0033311	8.78429	5.76877	7.64152	6.26334	6.0876	0.44413	0.4984	0.454051	0.472794	0.595639
ENSG00000095564	BTAF1	-3.62267	2.12686e-05	0.00156781	6.46015	6.4586	6.60142	5.31561	5.29982	0.40784	0.595722	0.511889	0.48929	0.441765
ENSG00000095787	WAC	-4.29768	0.000692846	0.00680824	10.493	11.7649	9.97435	6.17362	7.01478	0.413987	0.435331	0.456464	0.598272	0.405467
ENSG00000096080	MRPS18A	3.84778	9.99683e-05	0.00286281	0.456641	0.566764	0.575511	0.464187	0.52005	9.17589	5.86286	7.26978	7.86624	7.01699
ENSG00000096401	CDC5L	-3.70768	9.39034e-06	0.00117075	7.42644	6.38327	5.91404	7.02379	7.16202	0.587351	0.563963	0.440011	0.426431	0.577609
ENSG00000099795	NDUFB7	4.241	0.0087769	0.0498497	0.412804	0.440112	0.521401	0.569327	0.583727	7.45278	6.87074	6.12354	17.734	9.60887
ENSG00000099797	TECR	-3.88493	0.00232016	0.0162563	7.51309	5.55241	5.76364	7.7319	12.2732	0.544444	0.532999	0.501682	0.570703	0.478834
ENSG00000099804	CDC34	3.72488	9.67606e-06	0.00117075	0.458744	0.551399	0.529285	0.504655	0.452331	6.99413	6.64148	5.61415	7.17317	6.58494
ENSG00000100028	SNRPD3	4.49935	0.00405028	0.0257935	0.565578	0.575519	0.55426	0.409863	0.54913	19.4917	6.9955	9.49603	9.79101	14.2597
ENSG00000100029	PES1	4.39238	0.000683443	0.00678381	0.550876	0.417126	0.45606	0.501512	0.502413	13.5267	6.7971	8.8178	12.1967	9.65171
ENSG00000100075	SLC25A1	4.33859	0.00164107	0.0126806	0.592951	0.550212	0.412604	0.509244	0.507503	8.58305	6.03494	11.5618	15.1103	10.7578
ENSG00000100243	CYB5R3	-4.21085	0.00275086	0.0187432	5.63087	11.5863	8.81335	14.0183	6.77812	0.597155	0.476912	0.566334	0.486403	0.401925
ENSG00000100504	PYGL	-4.45482	0.000630378	0.00639525	11.1909	14.6121	6.62894	11.8359	10.9892	0.490399	0.513709	0.496295	0.442037	0.577287
ENSG00000100528	CNIH1	-3.89337	0.000354032	0.00445036	8.71829	7.8244	5.82917	5.26937	8.54724	0.494775	0.431237	0.429972	0.590197	0.489095
ENSG00000100600	LGMN	4.53417	0.00597126	0.0359617	0.480425	0.407976	0.539967	0.523763	0.412299	14.1517	6.52323	8.75353	18.0434	7.31151
ENSG00000100722	ZC3H14	-3.59768	8.94042e-05	0.00271249	6.6769	8.0833	5.41976	5.91137	6.26624	0.598587	0.515435	0.447115	0.517529	0.59414
ENSG00000100813	ACIN1	-4.35624	2.86947e-05	0.00170893	9.03182	11.1605	8.92911	9.28997	11.5065	0.403683	0.484166	0.424152	0.589821	0.535421
ENSG00000100814	CCNB1IP1	3.84099	0.0019349	0.0141103	0.493388	0.501701	0.459507	0.549661	0.566148	5.82404	5.91174	11.6316	7.18088	6.28621
ENSG00000101266	CSNK2A1	3.61911	0.000649627	0.00654922	0.543382	0.59374	0.513471	0.440845	0.59219	7.26894	5.00649	6.65138	8.98445	5.0636
ENSG00000101343	CRNKL1	-3.63009	0.000211767	0.0035659	6.24534	7.31273	5.17174	6.36743	8.64215	0.564418	0.551089	0.588328	0.599511	0.421675
ENSG00000101752	MIB1	-3.61698	1.42338e-05	0.00134635	6.54392	5.35363	5.25214	5.81873	6.34669	0.49675	0.435288	0.554819	0.496869	0.405577
ENSG00000101972	STAG2	5.00299	0.00252266	0.0174096	0.447263	0.563852	0.576377	0.528189	0.559317	19.7658	8.84347	13.1201	18.7519	25.2961
ENSG00000101974	ATP11C	-4.20523	0.00129157	0.0105692	9.44967	14.6584	9.79242	6.05652	10.0315	0.530472	0.548486	0.566657	0.491265	0.573118
ENSG00000102181	CD99L2	-3.47702	1.60912e-06	0.000739275	5.72574	6.07325	5.57371	5.31366	5.98357	0.558761	0.582419	0.424192	0.410169	0.599241
ENSG00000102226	USP11	-4.30776	0.00225303	0.015855	15.4534	8.13657	6.70948	8.17094	11.0169	0.579327	0.426612	0.443504	0.487986	0.561362
ENSG00000102241	HTATSF1	-4.12447	0.000132623	0.00316982	10.8398	8.13815	7.4862	8.11434	7.0934	0.428322	0.490536	0.515565	0.54729	0.407492
ENSG00000102572	STK24	3.93722	0.000223148	0.00360625	0.425855	0.50887	0.42708	0.481506	0.59883	7.31949	6.60029	9.04098	5.58771	8.86194
ENSG00000102595	UGGT2	3.98546	0.000170283	0.0033311	0.471628	0.520421	0.404906	0.490399	0.425131	8.95577	5.81777	7.66849	8.13608	6.05057
ENSG00000102786	INTS6	-4.19759	0.000262524	0.00389068	10.6245	9.42461	6.27748	7.85441	10.5211	0.585819	0.53765	0.423088	0.419375	0.470354
ENSG00000103495	MAZ	5.13351	0.00300015	0.0201429	0.448607	0.538834	0.555869	0.429166	0.420091	27.7739	10.9598	14.2042	14.1923	16.8552
ENSG00000103591	AAGAB	-3.51437	2.35335e-05	0.00161981	5.87668	7.02113	5.58703	6.35946	5.3091	0.581311	0.483657	0.591153	0.475574	0.507091
ENSG00000104320	NBN	-3.8873	0.000267708	0.0039493	6.03966	7.96239	6.24631	9.55069	6.46428	0.560353	0.525071	0.467159	0.40233	0.495698
ENSG00000104324	CPQ	3.85424	0.000157126	0.00332584	0.570723	0.45124	0.529281	0.480433	0.546759	5.3009	9.06473	7.64871	7.6764	7.59967
ENSG00000104522	TSTA3	-4.16771	0.00133239	0.010848	6.77873	10.0805	5.76672	12.6041	8.9843	0.543789	0.40376	0.484694	0.479055	0.54883
ENSG00000104613	INTS10	-3.98912	0.000433937	0.0050056	7.7652	10.1311	5.18484	7.25958	8.4025	0.542696	0.48359	0.542379	0.422945	0.448167
ENSG00000104687	GSR	4.02417	0.00328935	0.0218114	0.403752	0.551267	0.418232	0.493688	0.460448	12.5431	5.07783	6.58324	6.68974	6.9734
ENSG00000104765	BNIP3L	4.11312	0.00124734	0.0102857	0.4724	0.593658	0.559095	0.461832	0.447273	6.08399	9.76838	5.99109	9.98919	12.0229
ENSG00000104823	ECH1	-3.89551	0.000543323	0.00573407	5.80307	7.28248	5.78132	7.33187	10.1217	0.570792	0.4492	0.452636	0.499506	0.468406
ENSG00000104853	CLPTM1	4.58644	0.000457352	0.00519733	0.591415	0.477368	0.420912	0.597891	0.519851	16.2931	8.86609	13.1504	14.2256	10.1073
ENSG00000104915	STX10	4.24516	8.03826e-05	0.00253127	0.501797	0.40777	0.445182	0.592233	0.414437	10.1182	7.05731	7.85911	9.63096	10.1154
ENSG00000104960	PTOV1	4.66195	0.000666949	0.00668196	0.578592	0.471958	0.564791	0.404645	0.486942	10.305	10.4274	10.0123	16.7015	16.018
ENSG00000104979	C19orf53	3.9532	0.000152475	0.00331325	0.476911	0.554017	0.405467	0.477796	0.549246	9.09102	5.61083	8.0264	8.49664	6.93198
ENSG00000105176	URI1	-3.94282	0.000135033	0.00316982	8.10357	9.17943	6.50699	6.59382	6.18622	0.431502	0.531257	0.552555	0.423166	0.439562
ENSG00000105254	TBCB	-4.30588	0.000847104	0.00768637	10.241	11.5224	6.41357	12.8472	7.56563	0.46191	0.451742	0.518585	0.480252	0.544182
ENSG00000105443	CYTH2	4.0969	0.000502538	0.00546	0.52803	0.451058	0.501053	0.50106	0.484377	6.44835	11.4387	7.06316	9.54785	7.69179
ENSG00000105671	DDX49	3.85967	0.000344156	0.00437473	0.545775	0.543413	0.460902	0.577917	0.462833	9.49005	5.89107	7.57466	8.78293	5.87257
ENSG00000105993	DNAJB6	-5.0129	0.00491828	0.0303298	10.9293	17.4249	8.44755	26.7048	17.9344	0.440054	0.522759	0.487967	0.529349	0.542238
ENSG00000106460	TMEM106B	-3.86285	3.59497e-05	0.00186475	7.18059	7.51278	7.10914	5.35484	7.31589	0.42908	0.463322	0.481907	0.530047	0.465104
ENSG00000107036	RIC1	-4.10227	4.8689e-05	0.00203356	8.20463	7.69143	10.8811	8.40205	9.0168	0.49575	0.561965	0.497071	0.566689	0.451741
ENSG00000107186	MPDZ	3.66994	3.24905e-05	0.00178867	0.464676	0.442563	0.446514	0.57714	0.511478	5.72327	5.81606	6.21708	5.80059	7.52958
ENSG00000107745	MICU1	4.25543	0.00152812	0.0121344	0.499597	0.46912	0.43546	0.531772	0.406669	8.02485	5.4012	7.74289	10.9911	12.5818
ENSG00000107758	PPP3CB	-3.9734	0.000105382	0.00291078	7.05339	9.15904	6.22424	6.48628	8.15344	0.46585	0.447683	0.458312	0.450103	0.538449
ENSG00000107937	GTPBP4	-4.16015	0.00618546	0.0371127	7.67313	12.1899	6.18601	15.0041	5.20054	0.471756	0.470252	0.592949	0.534542	0.51762
ENSG00000108395	TRIM37	4.21593	0.000178968	0.00340322	0.559479	0.4458	0.41397	0.496551	0.409891	8.34212	11.3522	8.55414	8.04391	6.92638
ENSG00000108587	GOSR1	-3.64185	1.09579e-05	0.0012152	6.86345	6.16286	5.75767	7.20901	6.06788	0.595882	0.531261	0.436647	0.477981	0.526674
ENSG00000108651	UTP6	-3.86647	0.000783043	0.00732054	7.05041	10.2916	5.14958	7.93905	6.22178	0.488954	0.487562	0.493599	0.491693	0.551107
ENSG00000108671	PSMD11	-3.75168	0.00093352	0.00820273	6.78334	7.50819	5.74975	10.2166	5.20209	0.503507	0.559097	0.565531	0.404659	0.599723
ENSG00000109133	TMEM33	-3.9525	0.000246562	0.00374188	6.01515	8.98152	8.24908	8.8883	5.87646	0.464907	0.440456	0.558435	0.482833	0.508546
ENSG00000109436	TBC1D9	-3.72389	0.000316938	0.0041283	6.42547	8.39715	5.43816	7.65105	5.1351	0.571077	0.488219	0.491834	0.506078	0.44387
ENSG00000109472	CPE	-4.65619	0.00183651	0.0135775	12.425	19.9797	7.63005	13.1012	12.2501	0.483657	0.565762	0.572904	0.496691	0.474168
ENSG00000110344	UBE4A	-3.73382	4.78093e-07	0.000599301	6.61142	7.3019	6.98499	6.68768	7.02969	0.593759	0.543279	0.575631	0.414141	0.475036
ENSG00000110536	PTPMT1	-4.05433	0.000185661	0.00340322	9.26006	9.44703	5.60901	8.40594	9.17527	0.476758	0.419811	0.482782	0.599398	0.543058
ENSG00000110717	NDUFS8	4.04159	0.0017623	0.0132111	0.527093	0.570507	0.505245	0.46676	0.412336	9.06061	6.42709	6.39176	12.4978	6.49527
ENSG00000111605	CPSF6	-4.05007	0.000549901	0.00576832	6.52453	7.76489	6.21217	7.53419	11.0429	0.404781	0.421113	0.526614	0.479066	0.527532
ENSG00000111711	GOLT1B	-4.26668	0.00160768	0.0126413	9.79422	11.3238	8.23385	13.0365	5.03801	0.541125	0.484282	0.44978	0.577801	0.4109
ENSG00000111726	CMAS	-3.99024	0.00174091	0.0131735	7.20059	11.2725	5.79514	8.8667	5.12695	0.418993	0.4233	0.479704	0.544289	0.541314
ENSG00000112237	CCNC	-4.25216	5.72413e-05	0.00219152	9.92638	10.415	7.99494	10.5652	12.1708	0.586491	0.520975	0.574022	0.510798	0.487849
ENSG00000112305	SMAP1	3.76015	0.000165465	0.00332584	0.581329	0.477155	0.407919	0.469996	0.521206	6.83501	5.5163	8.41442	5.51239	7.02072
ENSG00000112339	HBS1L	-4.31442	0.000471568	0.0052728	9.08919	13.1887	6.61057	10.2994	10.7228	0.594771	0.476447	0.488312	0.511593	0.437433
ENSG00000112655	PTK7	-4.74742	0.0031315	0.020894	10.4138	9.94503	15.0418	23.3777	12.2187	0.539468	0.51648	0.495516	0.574124	0.517583
ENSG00000112851	ERBIN	4.70161	0.00203909	0.0146052	0.448466	0.500912	0.577066	0.561189	0.466865	9.75773	8.12353	19.5244	13.062	16.003
ENSG00000112972	HMGCS1	-3.95904	0.00196221	0.0142127	11.0038	5.90896	5.42806	7.88062	11.4463	0.584807	0.599365	0.470433	0.575198	0.449423
ENSG00000113269	RNF130	-4.21478	0.00198054	0.0142662	15.0887	8.46531	8.58862	6.37712	9.62739	0.483926	0.589261	0.463874	0.546999	0.508891
ENSG00000113575	PPP2CA	-4.167	0.000212482	0.0035659	9.35858	11.3176	7.04699	11.2897	8.24572	0.570426	0.406005	0.590592	0.537159	0.526625
ENSG00000113615	SEC24A	-3.62632	9.18915e-06	0.00117075	5.29054	5.70519	5.24032	6.45973	5.53094	0.417341	0.46707	0.414961	0.559556	0.426824
ENSG00000113648	H2AFY	3.7087	0.000273274	0.0039767	0.513471	0.598336	0.535355	0.455872	0.428947	8.36568	5.5059	6.87933	5.03605	7.31776
ENSG00000113657	DPYSL3	-4.12374	0.00126037	0.0103666	5.57606	5.36352	9.19387	10.038	10.3168	0.460058	0.545845	0.404662	0.435547	0.476414
ENSG00000113810	SMC4	-4.00927	0.000311067	0.00412399	7.93962	6.77175	5.4627	9.49318	9.07703	0.508235	0.58221	0.430892	0.43399	0.450684
ENSG00000113845	TIMMDC1	-4.06723	0.000415409	0.00488111	7.00825	10.7477	6.24238	8.40401	6.8443	0.45176	0.509006	0.455318	0.428621	0.496523
ENSG00000114302	PRKAR2A	-4.49338	0.00241946	0.0167333	13.0967	10.0075	5.2231	15.6994	10.3714	0.596861	0.422534	0.427941	0.469506	0.498296
ENSG00000114446	IFT57	-4.39236	0.00636713	0.0380607	13.1339	19.2562	6.37169	7.54667	9.86839	0.569271	0.465948	0.541687	0.505472	0.592628
ENSG00000114520	SNX4	-3.61314	5.33645e-05	0.0021565	6.50862	5.92155	5.38775	7.42806	5.47702	0.461127	0.488257	0.504673	0.5805	0.476173
ENSG00000114861	FOXP1	-5.29647	0.00455537	0.028575	35.6488	12.7876	18.6791	14.9087	26.2722	0.58536	0.446428	0.590662	0.599015	0.534141
ENSG00000115211	EIF2B4	3.84143	0.000690674	0.00680824	0.45204	0.567992	0.457096	0.547199	0.415492	9.95239	5.74294	5.58095	6.31539	7.3822
ENSG00000115232	ITGA4	-4.74577	0.00547548	0.0332876	7.41254	21.197	12.2254	13.9844	7.92489	0.429166	0.468095	0.541621	0.474273	0.425432
ENSG00000115306	SPTBN1	6.31467	0.00411719	0.0261678	0.427641	0.416754	0.503413	0.462815	0.58937	65.4827	29.9403	23.1525	34.0421	38.4186
ENSG00000115380	EFEMP1	-6.90046	0.00864545	0.0492102	61.3416	51.9054	91.7369	11.2643	66.0124	0.402206	0.437792	0.546978	0.572558	0.403145
ENSG00000115825	PRKD3	-3.88802	8.073e-05	0.00253127	8.58063	7.98227	5.63157	7.28178	8.25148	0.458207	0.529442	0.575358	0.500419	0.484875
ENSG00000115866	DARS	4.83276	0.00139739	0.0112915	0.451746	0.431459	0.405623	0.474043	0.58126	16.2301	6.99837	11.0561	16.9393	15.578
ENSG00000115993	TRAK2	-3.64175	0.00091767	0.00810777	6.90865	9.85406	5.14685	6.40664	5.53889	0.516626	0.539357	0.542131	0.550999	0.563258
ENSG00000116001	TIA1	-4.13685	6.99439e-05	0.00234312	6.56247	6.31408	9.01362	7.51926	8.23049	0.439274	0.414774	0.472992	0.404224	0.408328
ENSG00000116161	CACYBP	-3.88463	3.89029e-05	0.00186599	8.75147	8.95111	6.74301	7.66376	6.89617	0.585054	0.475005	0.42981	0.562095	0.588829
ENSG00000116209	TMEM59	-4.01599	0.00108019	0.00919016	6.73581	11.6217	5.85314	7.09305	9.57268	0.504973	0.415703	0.591903	0.421066	0.592977
ENSG00000116288	PARK7	-6.62822	0.00261095	0.0179192	59.3585	53.8957	31.4302	25.7752	67.4521	0.429493	0.435249	0.554831	0.451652	0.533815
ENSG00000116754	SRSF11	-4.09567	1.37353e-05	0.00134635	9.42672	9.06673	7.24196	9.28511	8.38273	0.512604	0.557734	0.511506	0.483634	0.473179
ENSG00000117054	ACADM	-3.54452	7.49124e-06	0.00117075	6.33641	6.79724	5.90063	5.69452	5.55008	0.597195	0.433569	0.4695	0.578638	0.516071
ENSG00000117298	ECE1	-3.93731	4.84599e-05	0.00203356	6.16758	7.00356	8.96121	7.7517	7.79499	0.410817	0.543031	0.427027	0.527387	0.551259
ENSG00000117362	APH1A	-3.97622	0.000189088	0.00341634	8.66544	7.14199	5.95255	8.98694	9.82894	0.571898	0.531995	0.41687	0.512895	0.544477
ENSG00000117419	ERI3	-4.62665	0.000434872	0.0050056	13.9477	10.8869	7.15857	9.96478	12.4993	0.401125	0.443142	0.437637	0.467534	0.454991
ENSG00000117691	NENF	-4.40901	0.00194165	0.0141275	14.4051	10.4415	5.09392	9.0252	11.5092	0.464348	0.529534	0.440171	0.48928	0.452585
ENSG00000118418	HMGN3	-4.3918	0.00163371	0.0126806	8.54428	13.9216	5.44357	12.1625	11.9079	0.446013	0.511544	0.453301	0.517536	0.547727
ENSG00000118939	UCHL3	4.60735	0.00789784	0.0454373	0.500419	0.594091	0.485688	0.556782	0.408762	23.0943	8.72314	11.5703	8.9527	9.71276
ENSG00000119004	CYP20A1	-3.9914	0.000487676	0.00533458	9.40085	9.17856	5.54424	6.01829	8.86322	0.438278	0.409948	0.507563	0.497102	0.599511
ENSG00000119041	GTF3C3	-3.65416	8.06259e-05	0.00253127	6.05812	6.4144	6.47596	5.04322	7.73673	0.535662	0.504886	0.529319	0.505335	0.445012
ENSG00000119408	NEK6	4.05614	0.00170115	0.013057	0.556245	0.514808	0.560562	0.591525	0.453176	7.32332	8.29799	10.7598	12.763	5.3761
ENSG00000119541	VPS4B	-3.59022	1.40717e-05	0.00134635	5.99782	7.06861	5.41009	5.99392	6.40248	0.434558	0.590434	0.590603	0.420064	0.527729
ENSG00000119729	RHOQ	3.74949	0.00014807	0.00326159	0.550992	0.515108	0.56467	0.44537	0.523038	5.29454	8.27481	6.13108	7.39047	7.86702
ENSG00000119912	IDE	3.70685	0.000308057	0.00412399	0.470584	0.470001	0.598611	0.513801	0.406895	8.51257	5.22878	6.97888	5.43851	5.96222
ENSG00000119977	TCTN3	-3.8546	0.000786611	0.00733258	8.02353	8.98185	5.2383	10.2695	6.07993	0.531205	0.585786	0.498723	0.592754	0.459377
ENSG00000120008	WDR11	-3.91004	0.000550645	0.00576832	7.33275	9.36771	5.74385	5.45161	5.84164	0.41118	0.466551	0.459219	0.437817	0.4695
ENSG00000120437	ACAT2	-4.3849	0.00164355	0.0126806	12.1215	10.9255	5.04197	14.2294	10.0703	0.468807	0.520732	0.525074	0.414961	0.577992
ENSG00000120509	PDZD11	-4.57653	0.00106436	0.0090795	11.8858	12.5939	6.8965	16.9209	14.4799	0.537082	0.463449	0.581248	0.558305	0.490956
ENSG00000120694	HSPH1	4.28087	0.00473893	0.0293649	0.443729	0.453398	0.476651	0.48919	0.542304	16.0634	5.66954	8.62054	7.64464	8.75748
ENSG00000120742	SERP1	-4.39046	0.000377747	0.00461914	13.8387	8.77258	7.88664	11.3135	9.62721	0.479393	0.418681	0.590779	0.549725	0.414035
ENSG00000120805	ARL1	-4.53886	0.00069205	0.00680824	11.5787	15.8396	7.80428	12.0574	9.56127	0.429952	0.494048	0.486809	0.497035	0.537457
ENSG00000120820	GLT8D2	-4.53117	0.00422377	0.0266869	8.31319	8.84674	9.08117	9.14888	18.8497	0.463795	0.480848	0.403145	0.433877	0.564173
ENSG00000121067	SPOP	-3.77302	0.00014373	0.00322489	5.88043	6.04635	6.64382	8.60376	8.19637	0.498209	0.574607	0.486757	0.435984	0.591772
ENSG00000121769	FABP3	4.62631	0.000624244	0.00637323	0.48213	0.529908	0.436025	0.443455	0.533632	12.5514	10.833	16.1976	7.63919	12.6745
ENSG00000122299	ZC3H7A	4.14328	0.000772464	0.00726387	0.40428	0.411196	0.581091	0.468059	0.432973	8.75038	5.2718	11.2421	7.95466	7.38103
ENSG00000122417	ODF2L	-3.63238	8.64247e-07	0.000599301	5.63129	5.62653	5.56631	5.75394	5.13778	0.441637	0.489673	0.400589	0.49852	0.404559
ENSG00000122692	SMU1	-3.69698	3.89403e-05	0.00186599	8.5947	6.93672	6.00551	7.45838	7.08574	0.551399	0.56077	0.48471	0.585938	0.599305
ENSG00000122958	VPS26A	-3.64767	6.43076e-05	0.00226985	6.84122	7.25489	6.97625	5.42056	5.32174	0.435453	0.527432	0.57644	0.469344	0.529792
ENSG00000123353	ORMDL2	-4.01084	0.000128472	0.00313163	7.51733	8.8681	5.78951	9.03953	7.17969	0.549202	0.436543	0.42689	0.417204	0.551833
ENSG00000123636	BAZ2B	3.94938	0.00238617	0.0165743	0.477313	0.543281	0.580375	0.529239	0.535069	6.65504	7.96435	8.30482	5.28377	12.9662
ENSG00000123983	ACSL3	-4.68059	0.00205814	0.0146762	10.2895	12.6572	10.03	9.30477	19.7977	0.562361	0.431624	0.433104	0.591944	0.401702
ENSG00000124067	SLC12A4	-3.85145	0.000194128	0.00346842	6.70582	9.36846	7.88867	9.28494	6.00743	0.598793	0.54384	0.486271	0.566832	0.523813
ENSG00000124181	PLCG1	3.94814	0.000131201	0.00316982	0.593189	0.442365	0.403759	0.554185	0.435971	8.04081	9.00941	6.0987	6.15638	8.19373
ENSG00000124762	CDKN1A	-3.87534	0.000126654	0.00313163	7.44298	7.36332	6.87324	9.27826	5.78162	0.432725	0.51889	0.553918	0.429439	0.56847
ENSG00000124783	SSR1	-4.4978	0.000253381	0.00379011	12.3858	15.2222	13.0007	12.1345	8.15334	0.489706	0.497245	0.567969	0.577122	0.563338
ENSG00000125445	MRPS7	4.0358	0.000226011	0.00363426	0.593453	0.547165	0.540798	0.507054	0.485688	8.81576	8.48946	11.3549	8.80147	6.39992
ENSG00000125753	VASP	3.93533	0.00184703	0.0135928	0.539815	0.588882	0.421613	0.557329	0.458151	12.1152	5.81467	8.37542	6.90598	6.04182
ENSG00000125954	CHURC1-FNTB	-4.08296	0.000218433	0.0035659	8.59847	9.59977	5.91875	7.96298	10.27	0.548291	0.5324	0.524861	0.448373	0.445035
ENSG00000125970	RALY	-4.25949	0.00103055	0.00888541	11.2704	8.9798	5.13811	12.2698	10.7298	0.534047	0.566069	0.436903	0.46347	0.525905
ENSG00000126012	KDM5C	3.76703	0.000611718	0.00628546	0.404563	0.53072	0.578088	0.451795	0.590075	6.98832	7.78817	9.39175	5.27309	5.34601
ENSG00000127463	EMC1	-3.92159	0.00178645	0.0132992	5.71876	11.4543	6.57668	8.07444	5.56806	0.459731	0.488028	0.422764	0.503448	0.593567
ENSG00000127922	SEM1	-5.15353	0.000354258	0.00445036	18.1834	22.9843	11.4928	17.9382	18.0061	0.518091	0.461386	0.456646	0.515533	0.537715
ENSG00000127952	STYXL1	4.24106	0.00017064	0.0033311	0.434803	0.517587	0.489497	0.420456	0.586737	7.53036	8.20278	11.7641	8.46895	10.3454
ENSG00000128510	CPA4	-4.42651	0.00401693	0.0256318	12.7757	6.86578	7.61968	8.49338	17.1038	0.596257	0.459946	0.523493	0.469506	0.408912
ENSG00000128654	MTX2	-3.74322	0.000333658	0.00430941	6.91277	9.82147	6.61141	6.85658	5.70217	0.530123	0.529286	0.526026	0.501016	0.594728
ENSG00000129235	TXNDC17	-4.32332	0.0040001	0.0256261	8.98358	16.355	5.62287	13.764	8.45798	0.559175	0.539165	0.559981	0.450178	0.548103
ENSG00000129518	EAPP	-3.7973	0.000453136	0.00516767	9.50829	9.20546	6.09404	5.5366	7.90567	0.513037	0.570824	0.596143	0.486627	0.584616
ENSG00000129625	REEP5	3.81526	0.000290358	0.00407573	0.517949	0.547204	0.577656	0.531676	0.570507	9.80518	8.04199	5.32666	8.19628	7.27085
ENSG00000129696	TTI2	-4.28311	0.00141792	0.0114286	11.1763	8.68063	5.16414	11.6647	7.15557	0.400028	0.41023	0.46058	0.495277	0.485741
ENSG00000130164	LDLR	3.39905	1.68616e-05	0.00138902	0.498197	0.557673	0.584552	0.592274	0.504154	5.40159	6.6324	6.1543	5.38752	5.29554
ENSG00000130202	NECTIN2	3.84594	0.000170905	0.0033311	0.408485	0.453362	0.476034	0.46271	0.415745	7.24905	7.15671	5.02124	7.25765	5.1852
ENSG00000130429	ARPC1B	-3.96412	0.00317604	0.0211036	5.86874	13.6221	7.24369	7.88651	6.49827	0.573566	0.518263	0.563479	0.485892	0.493466
ENSG00000130560	UBAC1	3.69828	0.000274993	0.00398368	0.43512	0.508256	0.562932	0.469005	0.50317	8.60114	5.39621	6.6101	6.1491	5.41563
ENSG00000130707	ASS1	-5.67182	0.00863266	0.0492102	45.9199	13.4432	20.2578	18.9884	23.9459	0.413958	0.449486	0.542912	0.532702	0.464992
ENSG00000130723	PRRC2B	-3.79398	3.85446e-05	0.00186599	7.51564	5.98129	5.62827	6.50141	7.43879	0.4061	0.582661	0.490491	0.441972	0.462589
ENSG00000130733	YIPF2	-3.7631	0.000164606	0.00332584	6.69686	7.84026	6.03308	9.71491	7.70406	0.579073	0.523315	0.502903	0.597604	0.595137
ENSG00000131378	RFTN1	-4.15132	0.00161934	0.0126562	9.72179	11.518	5.8236	10.2824	5.45441	0.520293	0.472231	0.417836	0.439051	0.559243
ENSG00000131558	EXOC4	4.59047	0.00736257	0.042895	0.518488	0.439651	0.485197	0.457168	0.484114	7.35967	11.4566	20.4176	6.55749	11.6583
ENSG00000131626	PPFIA1	3.72958	0.000694373	0.00680824	0.472088	0.55885	0.47818	0.475395	0.419645	5.92031	9.26607	5.77911	5.40322	5.52309
ENSG00000131724	IL13RA1	-4.08317	0.0002278	0.00364045	8.481	11.1244	8.17469	6.79891	10.7446	0.567887	0.516655	0.491265	0.526251	0.57198
ENSG00000131778	CHD1L	-4.03896	0.000641621	0.00648884	8.18283	10.1182	6.39975	9.75257	5.45972	0.45818	0.489441	0.504866	0.401469	0.574143
ENSG00000131828	PDHA1	-4.26907	3.9455e-05	0.00186599	8.24527	8.36357	6.43529	9.41531	8.43505	0.434042	0.414483	0.42179	0.433415	0.417292
ENSG00000132274	TRIM22	-3.9789	0.000231664	0.00364045	5.0871	8.82882	6.97219	8.37837	7.85257	0.512289	0.413587	0.480021	0.435199	0.513022
ENSG00000132485	ZRANB2	-4.11957	3.11253e-06	0.000981431	7.86216	9.33501	7.98233	8.07134	8.46951	0.518734	0.489814	0.497035	0.444639	0.449898
ENSG00000132912	DCTN4	-4.23419	0.00172915	0.0131464	9.89163	10.1835	8.53819	5.20791	13.8982	0.444739	0.421729	0.529442	0.575774	0.56389
ENSG00000133103	COG6	-3.89241	0.000481602	0.00528612	5.19132	9.47701	6.15991	8.53613	7.25297	0.491635	0.449643	0.499958	0.477536	0.547009
ENSG00000133142	TCEAL4	-3.87214	0.000196776	0.00349631	7.15446	9.05217	6.18495	8.60375	5.89602	0.451746	0.502039	0.480292	0.555528	0.529779
ENSG00000133313	CNDP2	-4.2929	6.00136e-06	0.00117075	10.1509	10.1613	9.2426	9.34336	8.20138	0.416898	0.529458	0.473681	0.412376	0.570427
ENSG00000133818	RRAS2	4.52555	0.000385177	0.00467445	0.410446	0.596528	0.406595	0.545757	0.520778	13.6003	13.6107	8.62576	8.48311	12.8012
ENSG00000134001	EIF2S1	-4.6326	0.00878881	0.0498497	6.06208	18.803	10.6775	18.728	7.06213	0.490442	0.462888	0.460811	0.525478	0.532911
ENSG00000134056	MRPS36	-3.92658	0.000672738	0.00671902	9.27469	9.47021	5.22166	5.89652	7.57984	0.474005	0.576367	0.443607	0.494229	0.474147
ENSG00000134108	ARL8B	3.6537	5.24584e-05	0.0021565	0.402509	0.440337	0.521036	0.511218	0.598551	6.15357	5.06004	7.31413	6.72107	5.88346
ENSG00000134283	PPHLN1	-3.74845	0.000205672	0.00353712	5.93317	8.37385	5.12242	5.99434	6.74981	0.413961	0.457817	0.472448	0.590045	0.459616
ENSG00000134453	RBM17	-3.76615	1.65733e-05	0.00138902	7.98016	7.06846	6.45553	7.11956	6.06346	0.428131	0.561639	0.442485	0.54826	0.568921
ENSG00000134480	CCNH	-4.28497	0.00158969	0.0125613	9.11341	15.6696	10.2876	8.96446	6.9277	0.590451	0.587723	0.439128	0.463231	0.533732
ENSG00000134686	PHC2	4.11578	0.00297798	0.0200779	0.507828	0.455564	0.539192	0.583052	0.452027	12.4305	5.24963	11.7474	5.826	8.74193
ENSG00000134697	GNL2	-4.953	0.00517258	0.0316788	15.0604	16.8009	8.90251	26.7386	10.9273	0.441822	0.552494	0.515399	0.454224	0.568157
ENSG00000135336	ORC3	-3.94148	0.000162108	0.00332584	6.66887	9.91994	6.39516	7.76319	8.60728	0.462088	0.488542	0.456102	0.559414	0.59533
ENSG00000135720	DYNC1LI2	-4.12029	0.00633072	0.0379136	6.41545	10.6765	7.11315	15.0252	5.07187	0.523971	0.571888	0.538022	0.486261	0.427232
ENSG00000135972	MRPS9	-4.09918	0.000243696	0.00373204	10.0989	8.49152	5.81181	7.82088	9.71202	0.52139	0.436798	0.481087	0.505134	0.502413
ENSG00000136146	MED4	-3.88926	5.36442e-05	0.0021565	6.9128	7.94932	5.35707	6.95846	6.49289	0.467188	0.451808	0.415483	0.454924	0.482898
ENSG00000136156	ITM2B	-4.01032	0.00176998	0.0132378	6.93939	12.4291	5.79884	6.59724	8.92739	0.537401	0.501609	0.592618	0.490307	0.403179
ENSG00000136271	DDX56	-4.16833	0.00110756	0.00934686	10.2325	10.6795	5.9407	13.2066	7.67621	0.507951	0.575334	0.445468	0.529056	0.59709
ENSG00000136436	CALCOCO2	4.35181	0.00198289	0.0142662	0.572926	0.538492	0.443547	0.573058	0.549847	15.2143	5.77835	13.9194	9.85084	9.91544
ENSG00000136518	ACTL6A	-4.17728	0.000199833	0.00351122	10.8021	8.81554	9.6171	8.67191	6.13658	0.534277	0.400205	0.433727	0.563935	0.502257
ENSG00000136521	NDUFB5	-4.88791	6.19544e-05	0.00226985	14.3305	16.2621	11.638	11.8518	15.612	0.412697	0.402127	0.545636	0.401448	0.592001
ENSG00000136527	TRA2B	-4.58116	0.000755026	0.00718392	10.4403	13.2994	8.12069	15.0614	8.58283	0.435528	0.517372	0.45967	0.462497	0.443723
ENSG00000136536	MARCH7	-3.76038	0.000230462	0.00364045	6.79405	8.74204	5.70148	5.70916	8.12593	0.421294	0.528921	0.477974	0.576569	0.583341
ENSG00000136732	GYPC	4.22485	0.0033637	0.0222128	0.550207	0.453056	0.425508	0.596622	0.474463	8.40296	14.1054	12.0079	6.76903	5.45821
ENSG00000137100	DCTN3	-4.27363	0.000750522	0.00717184	10.4562	13.4488	5.83716	11.5673	10.93	0.50245	0.580739	0.57374	0.490881	0.553079
ENSG00000137161	CNPY3	4.10968	0.000462431	0.00522267	0.566382	0.575613	0.49451	0.561829	0.426752	8.78133	11.7997	10.6068	6.47089	7.66025
ENSG00000137312	FLOT1	4.53698	0.00213164	0.0151333	0.573497	0.480142	0.579461	0.582727	0.582534	18.4054	5.92258	12.1191	14.3552	14.1614
ENSG00000137547	MRPL15	-3.93185	0.00046283	0.00522267	8.77433	9.50857	5.18238	9.30993	6.79651	0.525524	0.511529	0.430795	0.548984	0.576042
ENSG00000137944	KYAT3	-4.08713	0.000421264	0.00489978	9.2872	7.40984	7.79452	6.16261	11.2131	0.438489	0.525024	0.526776	0.487233	0.48582
ENSG00000137947	GTF2B	-3.84707	6.90979e-05	0.00234312	6.75962	7.9541	5.78612	8.6121	7.36413	0.445468	0.564989	0.497023	0.539694	0.487522
ENSG00000137955	RABGGTB	4.16258	0.000779818	0.00731165	0.499067	0.590623	0.542815	0.57475	0.443413	13.4652	9.70498	9.8643	7.43223	7.00298
ENSG00000138078	PREPL	3.7714	6.76959e-05	0.00234097	0.573431	0.504519	0.554188	0.501787	0.433225	8.23205	6.34842	7.81171	6.96492	5.69849
ENSG00000138398	PPIG	-3.70159	0.000164924	0.00332584	7.95366	5.30522	5.53378	6.94714	7.68281	0.480366	0.567551	0.425416	0.51992	0.575667
ENSG00000138750	NUP54	-3.70743	7.9274e-05	0.00253127	7.68098	5.58109	6.1111	5.25522	6.19205	0.547676	0.463391	0.426896	0.472535	0.44885
ENSG00000138802	SEC24B	-3.48855	1.77083e-05	0.00138902	5.00979	5.57712	5.44673	6.44899	5.12701	0.459584	0.410369	0.45215	0.546264	0.591448
ENSG00000139637	C12orf10	-3.70277	0.000181668	0.00340322	7.81996	6.19421	5.74326	5.63028	8.36052	0.525621	0.480544	0.59914	0.474356	0.512164
ENSG00000140262	TCF12	-3.9495	0.00116444	0.00972684	5.36729	7.54878	8.40638	6.32366	11.338	0.471524	0.521199	0.432998	0.597377	0.5002
ENSG00000140391	TSPAN3	-3.82637	0.000702703	0.00684816	9.69951	10.295	6.00416	6.03976	7.10611	0.571509	0.56688	0.557134	0.592233	0.471667
ENSG00000140395	WDR61	-4.34887	0.00172706	0.0131464	9.74386	16.4264	7.23941	8.89954	10.6091	0.413363	0.576094	0.507211	0.564826	0.53546
ENSG00000140650	PMM2	-3.82708	0.000287866	0.00406043	6.41188	8.97547	5.56593	9.04043	7.0469	0.575132	0.468563	0.541718	0.569193	0.455218
ENSG00000140829	DHX38	-3.6135	0.000415866	0.00488111	5.1551	5.84561	5.03377	8.37381	5.79804	0.476982	0.425872	0.596861	0.550476	0.417694
ENSG00000141101	NOB1	3.97478	0.00100777	0.00875943	0.494337	0.415006	0.471632	0.567887	0.513619	5.66719	5.22042	9.54015	10.0109	8.27821
ENSG00000141279	NPEPPS	-4.3423	0.00667808	0.0394793	8.134	6.60434	9.83675	9.78532	19.3616	0.582595	0.59486	0.494229	0.537951	0.438807
ENSG00000141504	SAT2	4.15582	0.00138108	0.011216	0.441157	0.461404	0.461403	0.42343	0.586979	5.34921	6.23109	10.5973	11.2687	8.8767
ENSG00000141580	WDR45B	-3.79525	0.000616863	0.00631793	6.92909	9.26946	5.25042	6.78994	5.17712	0.505157	0.498563	0.448667	0.507836	0.446747
ENSG00000141627	DYM	3.82557	0.00162138	0.0126562	0.440159	0.516967	0.538692	0.410732	0.521417	5.93255	6.53573	10.6929	5.28781	5.97456
ENSG00000141736	ERBB2	4.13333	4.65674e-05	0.00203356	0.44293	0.550092	0.499169	0.480404	0.479585	7.73174	7.53866	8.89975	10.503	8.36067
ENSG00000142188	TMEM50B	-4.34174	0.00161328	0.0126544	13.0388	8.7906	12.3887	6.3662	6.95266	0.49335	0.466472	0.400359	0.488467	0.49578
ENSG00000143155	TIPRL	-3.85322	6.39104e-05	0.00226985	7.82899	9.04924	6.39989	8.02024	6.51383	0.502486	0.402471	0.582506	0.589798	0.539091
ENSG00000143179	UCK2	-3.79605	0.00331581	0.0219416	5.1121	7.92853	5.29021	11.6056	5.93904	0.464623	0.577902	0.434885	0.520057	0.585225
ENSG00000143320	CRABP2	-7.04256	0.00200979	0.0144274	48.5728	55.1778	44.4024	63.4611	100.032	0.448034	0.448328	0.537723	0.458359	0.471521
ENSG00000143436	MRPL9	-3.95763	0.000150047	0.00328265	8.61754	6.95569	6.01137	9.63637	8.30188	0.580935	0.451458	0.495489	0.498329	0.517595
ENSG00000143624	INTS3	4.48182	0.000388854	0.0046774	0.448619	0.482833	0.572992	0.431165	0.564059	12.6914	13.8296	12.5449	8.27177	8.51509
ENSG00000143924	EML4	-4.09266	0.00298931	0.0201122	13.0571	8.19126	5.96382	6.34225	13.0052	0.574905	0.504877	0.53662	0.565638	0.546915
ENSG00000144034	TPRKB	-3.76083	0.000185949	0.00340322	7.83086	7.68249	5.14665	7.9408	5.87267	0.538408	0.575789	0.43037	0.462743	0.535777
ENSG00000144224	UBXN4	4.08806	0.000317068	0.0041283	0.597296	0.509649	0.511305	0.511292	0.480252	9.08259	7.40724	10.0582	6.54118	11.2957
ENSG00000144357	UBR3	3.52789	6.97154e-05	0.00234312	0.54165	0.51325	0.408491	0.473885	0.540216	7.15388	5.07638	5.49783	5.26516	5.58358
ENSG00000144366	GULP1	-3.87065	0.00393865	0.0253334	10.8503	5.68992	5.47359	5.41889	11.4819	0.597636	0.539765	0.540447	0.516303	0.466142
ENSG00000144674	GOLGA4	-4.11581	1.00101e-05	0.00117075	7.90298	8.98676	7.04613	8.80532	8.05829	0.492066	0.403205	0.507461	0.484864	0.465684
ENSG00000144867	SRPRB	-5.01948	0.00286568	0.0194602	19.1783	17.3435	15.2293	15.1097	5.09347	0.437465	0.401347	0.419487	0.539324	0.420787
ENSG00000145555	MYO10	4.12083	0.00184495	0.0135928	0.548612	0.474879	0.524943	0.498436	0.40952	11.8822	6.22489	5.10815	10.3965	9.12386
ENSG00000145604	SKP2	-3.60107	0.000310489	0.00412399	5.23799	5.10863	5.1139	7.7332	7.13811	0.583553	0.499826	0.421634	0.487068	0.507503
ENSG00000145740	SLC30A5	-4.06614	0.00102081	0.00884884	10.1038	10.7454	5.2965	8.55268	6.35487	0.507793	0.531167	0.495558	0.417836	0.498503
ENSG00000145817	YIPF5	-4.66687	0.00024783	0.00374188	11.5595	15.2483	8.67042	14.6559	12.8889	0.577765	0.495358	0.465574	0.432237	0.510084
ENSG00000146223	RPL7L1	-3.96657	0.000158308	0.00332584	8.20399	9.1592	5.54382	8.76687	8.98402	0.537852	0.59232	0.531091	0.508579	0.430844
ENSG00000146729	NIPSNAP2	-3.73664	2.42924e-05	0.00162759	7.80173	7.29616	5.81835	6.36763	6.60531	0.432683	0.561048	0.483333	0.510765	0.554431
ENSG00000146963	LUC7L2	-3.85671	0.000217582	0.0035659	7.24127	7.62428	5.41014	9.29951	6.6788	0.475768	0.525154	0.528085	0.489737	0.483736
ENSG00000147400	CETN2	-4.38265	0.000506835	0.00546974	12.8544	13.3196	6.7604	9.9039	12.1587	0.575799	0.436312	0.547053	0.566408	0.510943
ENSG00000147669	POLR2K	-4.14876	0.000908959	0.00805293	9.06598	12.4151	6.0359	11.0425	7.4968	0.531214	0.462719	0.547061	0.488487	0.567007
ENSG00000147687	TATDN1	5.00405	0.0023972	0.0166151	0.431581	0.417948	0.595851	0.402989	0.538152	19.4719	5.71123	18.1645	15.3582	17.8777
ENSG00000148290	SURF1	-3.64358	0.00017483	0.00338706	6.46832	5.56944	5.30384	5.45147	7.99808	0.461555	0.526658	0.594575	0.464771	0.416198
ENSG00000148688	RPP30	-3.99742	0.000303811	0.00412399	8.53255	9.89591	5.3235	7.56656	8.66158	0.575245	0.451305	0.408449	0.575196	0.493031
ENSG00000148843	PDCD11	-4.06118	0.0010569	0.00905379	8.31198	7.10771	6.04674	10.814	5.33544	0.516261	0.458318	0.417034	0.433101	0.42867
ENSG00000149182	ARFGAP2	3.7319	3.28145e-05	0.00178867	0.444396	0.45152	0.539091	0.560852	0.466407	6.65864	7.10564	6.92521	5.12938	6.89638
ENSG00000149187	CELF1	3.80612	8.07917e-06	0.00117075	0.547844	0.434388	0.434347	0.476152	0.570455	7.48327	6.19471	7.24451	6.275	7.25764
ENSG00000149531	FRG1BP	4.15029	0.000313153	0.00412747	0.511292	0.491138	0.420579	0.459616	0.517955	7.37354	6.04201	10.7314	8.91873	9.56066
ENSG00000150527	MIA2	3.64843	6.19083e-05	0.00226985	0.536337	0.574102	0.536874	0.430708	0.563693	5.32681	7.52215	6.83583	7.4537	5.98778
ENSG00000150776	NKAPD1	3.97718	0.00354742	0.0232352	0.550113	0.544932	0.465545	0.471582	0.551377	6.60996	5.74297	13.6481	7.76647	6.92054
ENSG00000150779	TIMM8B	-4.59383	0.00393626	0.0253334	16.0415	7.56623	7.55081	8.32177	16.0253	0.406271	0.495352	0.5082	0.438702	0.45004
ENSG00000150938	CRIM1	5.17191	8.65276e-06	0.00117075	0.590547	0.542495	0.414961	0.406189	0.45771	17.1714	19.0091	16.377	19.1598	15.2305
ENSG00000151208	DLG5	3.67997	3.22186e-07	0.000599301	0.549076	0.53061	0.40059	0.596036	0.495928	6.63039	6.29183	6.87774	6.46939	6.69877
ENSG00000151327	FAM177A1	3.9175	0.00105853	0.00905379	0.435502	0.521606	0.505485	0.461938	0.585886	11.1308	7.0677	5.18235	7.54349	7.00981
ENSG00000151414	NEK7	-5.31078	0.00660709	0.0391315	13.1064	32.3313	25.6655	18.627	9.10721	0.544824	0.415914	0.531796	0.568848	0.428714
ENSG00000151445	VIPAS39	-4.09195	0.000422027	0.00489978	9.62331	7.60051	6.8349	6.14739	10.6097	0.480323	0.461011	0.502861	0.505859	0.443422
ENSG00000151694	ADAM17	4.05533	0.000236288	0.00365338	0.513208	0.426503	0.597587	0.438355	0.412141	6.96101	6.22605	10.2082	7.42039	8.88285
ENSG00000152620	NADK2	-4.1144	0.000391337	0.00467858	10.9738	9.46324	7.82454	6.00763	7.56255	0.439791	0.490437	0.476651	0.556794	0.451501
ENSG00000152818	UTRN	-4.46944	0.000291485	0.00407573	10.3114	8.60001	10.0458	8.98229	14.2522	0.420375	0.415407	0.480431	0.506712	0.533026
ENSG00000153922	CHD1	-3.40507	2.17515e-05	0.00156781	6.60935	5.09079	5.28897	5.74801	5.30761	0.580106	0.490273	0.598024	0.56398	0.41503
ENSG00000154174	TOMM70	-4.14188	0.000106092	0.00291078	10.1834	9.41485	7.01911	9.44837	11.4094	0.547535	0.518676	0.586189	0.557446	0.479443
ENSG00000154545	MAGED4	-4.40731	0.00235712	0.0164436	9.14608	8.70553	6.41754	13.8493	15.6199	0.510269	0.592681	0.479757	0.538921	0.410889
ENSG00000154582	ELOC	-4.19267	0.0028735	0.0194602	7.91314	15.0299	6.08105	11.2885	7.69272	0.580011	0.515954	0.59504	0.503442	0.430803
ENSG00000155561	NUP205	-3.94463	0.00102673	0.00887624	7.36453	8.38217	6.28591	10.7087	5.05591	0.417292	0.527613	0.43671	0.56084	0.512291
ENSG00000155959	VBP1	-3.98222	0.000751526	0.00717184	8.60973	10.2417	5.71071	9.37057	5.72498	0.508522	0.418922	0.472492	0.527458	0.581947
ENSG00000156110	ADK	-4.64153	0.00646143	0.0384103	13.3425	13.8167	6.20643	9.06207	22.0208	0.504711	0.487286	0.567032	0.576293	0.446781
ENSG00000156256	USP16	-4.49498	0.000516019	0.00553173	13.8446	10.0575	6.64958	10.8769	11.4714	0.417544	0.510651	0.515017	0.428247	0.474557
ENSG00000156875	MFSD14A	-3.74698	3.3985e-05	0.00181796	6.81587	7.94612	6.19958	6.09382	5.95025	0.481816	0.4675	0.5773	0.493778	0.437909
ENSG00000158019	BABAM2	4.29339	0.000873836	0.00782801	0.594191	0.455415	0.405532	0.486471	0.44676	8.70844	6.11547	8.02257	12.4941	11.4912
ENSG00000158417	EIF5B	3.74346	0.000356041	0.00445536	0.433393	0.514288	0.534209	0.540229	0.477064	8.76911	5.68255	7.30836	5.00873	6.704
ENSG00000158828	PINK1	-4.58093	0.000972122	0.00851865	8.83807	15.9139	9.61178	10.5886	16.1459	0.505018	0.55585	0.529243	0.506293	0.456477
ENSG00000158864	NDUFS2	-4.19072	0.00079488	0.00738825	11.4819	9.13895	5.08734	8.08156	9.28368	0.401702	0.419672	0.565068	0.556147	0.416127
ENSG00000158941	CCAR2	3.78091	0.000178036	0.00340322	0.453358	0.562734	0.463074	0.464624	0.520625	8.60407	5.06611	6.77489	6.58569	6.84436
ENSG00000159063	ALG8	-4.07177	0.000474782	0.0052728	9.06874	8.51183	5.65898	10.2219	6.41055	0.526449	0.500275	0.431521	0.484195	0.428621
ENSG00000159128	IFNGR2	-4.21956	0.00704746	0.0414344	5.57647	12.1484	5.41047	14.7387	7.15673	0.530428	0.460411	0.587643	0.400762	0.437864
ENSG00000159202	UBE2Z	-4.03059	0.0018717	0.0137116	6.81645	12.1045	6.60581	9.50588	5.46843	0.496127	0.420901	0.532073	0.452185	0.576926
ENSG00000159479	MED8	-4.11198	0.000163979	0.00332584	10.064	8.95105	6.00966	9.68782	9.66374	0.433533	0.557803	0.490235	0.57539	0.509428
ENSG00000159579	RSPRY1	-3.73933	0.000214376	0.0035659	5.74279	6.15594	5.5403	7.92565	8.36612	0.561506	0.452313	0.468085	0.548242	0.495516
ENSG00000159840	ZYX	4.64324	0.00054381	0.00573407	0.529286	0.454728	0.504206	0.445096	0.544737	13.6287	10.5841	12.0614	16.9259	8.72478
ENSG00000159842	ABR	4.59492	5.61388e-07	0.000599301	0.4885	0.476292	0.544817	0.407522	0.570731	12.7101	12.3351	11.1805	12.2042	11.6922
ENSG00000160124	CCDC58	-4.09582	0.000269549	0.0039583	9.00559	8.85975	5.35312	9.12603	7.13073	0.462719	0.539078	0.422313	0.410108	0.474436
ENSG00000160201	U2AF1	-3.95438	0.000417423	0.00488158	6.873	6.84182	5.8718	9.81223	5.91904	0.471295	0.41209	0.428005	0.555332	0.411564
ENSG00000160932	LY6E	-4.17202	0.00549643	0.0333519	7.03267	8.57438	5.37338	9.04463	15.9208	0.482722	0.508393	0.55427	0.556742	0.446721
ENSG00000161010	MRNIP	6.09645	0.00225105	0.015855	0.557992	0.465966	0.573348	0.589709	0.461236	24.4967	34.1583	58.736	34.6783	29.1371
ENSG00000162441	LZIC	-4.05068	2.70964e-05	0.00166322	9.42138	8.10513	6.8989	7.39892	8.4302	0.488935	0.432126	0.421703	0.505322	0.580983
ENSG00000162520	SYNC	-3.89796	0.000126845	0.00313163	8.62652	8.80055	5.68487	7.66338	6.81543	0.45313	0.481506	0.488557	0.515237	0.58318
ENSG00000162614	NEXN	-4.3357	0.00854505	0.0488115	5.29135	11.5815	5.17659	16.4719	9.35122	0.477116	0.484163	0.42449	0.420279	0.564839
ENSG00000162819	BROX	-3.94243	0.00089238	0.00797193	11.0222	6.58158	6.2554	6.17017	9.1337	0.528629	0.565144	0.443089	0.55776	0.452724
ENSG00000162961	DPY30	4.0717	0.00771493	0.0447049	0.543839	0.421424	0.573404	0.483534	0.593077	16.0013	5.4643	6.20236	7.92015	8.38851
ENSG00000163001	CFAP36	4.34573	0.000345989	0.00438071	0.537473	0.499775	0.505657	0.491787	0.569875	10.8085	6.43182	11.7156	12.0979	11.9041
ENSG00000163029	SMC6	-4.10713	4.78316e-05	0.00203356	9.27736	7.05545	10.5168	8.89252	9.44111	0.548478	0.484632	0.51593	0.57315	0.499658
ENSG00000163104	SMARCAD1	-3.96538	0.000255008	0.00379678	7.20663	5.74105	9.4431	6.50772	8.71147	0.409104	0.478949	0.56586	0.418341	0.53546
ENSG00000163110	PDLIM5	-5.37977	0.00495724	0.0304828	10.8527	28.0144	23.2134	31.243	11.9024	0.478643	0.561273	0.51083	0.557469	0.419046
ENSG00000163510	CWC22	-3.82826	0.000707507	0.00687414	9.73829	5.60746	6.50394	5.31303	7.65047	0.434376	0.498863	0.49916	0.463549	0.554931
ENSG00000163512	AZI2	-4.45943	0.00109929	0.00930344	16.2031	11.5285	7.48923	8.99815	11.6581	0.561639	0.55335	0.456769	0.464791	0.503317
ENSG00000163558	PRKCI	-3.8513	2.65679e-05	0.00166322	6.10602	7.26829	7.73303	6.40588	5.903	0.541081	0.467077	0.432887	0.463918	0.410307
ENSG00000163584	RPL22L1	-5.37876	0.00361269	0.0235668	15.8571	35.3474	13.1289	20.0634	28.4917	0.5334	0.550415	0.523614	0.57561	0.530158
ENSG00000163605	PPP4R2	-3.8463	0.00010059	0.00286281	8.93063	7.54144	6.63643	5.88028	6.70549	0.555818	0.503315	0.509649	0.430518	0.482385
ENSG00000163625	WDFY3	4.25806	0.000250081	0.00375822	0.441114	0.478492	0.441575	0.550576	0.405415	9.14443	9.65433	9.03139	5.82289	10.6835
ENSG00000163629	PTPN13	-4.52901	0.00158353	0.0125434	15.9087	11.4322	8.31001	7.34954	14.4776	0.471453	0.544876	0.501113	0.533321	0.438867
ENSG00000163661	PTX3	4.83853	0.00645735	0.0384103	0.527215	0.407697	0.491852	0.537703	0.499068	18.11	22.6965	14.2575	8.56703	6.85459
ENSG00000163681	SLMAP	4.01278	0.000114929	0.00305463	0.452299	0.528474	0.459616	0.596265	0.535153	7.92039	7.1386	7.95226	7.74045	10.7634
ENSG00000163754	GYG1	-4.03817	0.000123525	0.00313163	9.56741	8.26866	6.87378	6.55631	9.4723	0.550807	0.419567	0.416053	0.582028	0.511217
ENSG00000164022	AIMP1	-3.80056	5.58136e-05	0.00216261	7.52389	6.94519	5.06795	6.40306	6.63118	0.457804	0.494739	0.50496	0.465621	0.414385
ENSG00000164091	WDR82	-3.64036	4.62583e-05	0.00203356	7.54188	6.89868	5.82038	5.37538	6.58661	0.494058	0.484084	0.58126	0.520807	0.503885
ENSG00000164713	BRI3	-3.62814	4.29263e-06	0.00115042	5.59364	6.11138	6.73592	5.77193	5.95497	0.464849	0.443729	0.49855	0.592681	0.440048
ENSG00000164944	VIRMA	-3.87279	0.000157946	0.00332584	8.19458	6.11703	7.44947	5.95291	9.0656	0.583147	0.590623	0.473318	0.408556	0.454975
ENSG00000165264	NDUFB6	-4.05601	0.000735881	0.00710689	7.26976	11.4716	5.49838	8.71607	8.4132	0.467133	0.440407	0.552166	0.578728	0.448667
ENSG00000165525	NEMF	-3.78637	0.000766447	0.00724968	5.64946	10.6316	6.23717	7.44912	6.83174	0.574491	0.579073	0.509922	0.511217	0.492317
ENSG00000165630	PRPF18	-3.90536	9.31749e-07	0.000599301	8.1155	8.5886	7.75923	7.5504	7.72677	0.506523	0.421609	0.595123	0.529142	0.59978
ENSG00000165688	PMPCA	3.93003	0.000211496	0.0035659	0.597554	0.433849	0.498475	0.461262	0.532284	9.80394	5.81933	6.81555	7.79245	8.23219
ENSG00000166136	NDUFB8	5.49936	0.00401227	0.0256318	0.543058	0.400397	0.464005	0.459994	0.555456	32.3185	7.67966	24.1268	25.8361	19.6384
ENSG00000166352	C11orf74	-3.89362	0.000802418	0.00742973	10.5522	6.7144	7.43147	5.08806	8.78415	0.512734	0.536874	0.582595	0.499176	0.46374
ENSG00000166482	MFAP4	-3.80271	0.00115393	0.00967982	6.84155	5.11091	10.0659	5.44074	6.44758	0.42537	0.485892	0.450333	0.473991	0.594135
ENSG00000166685	COG1	-3.6684	5.49901e-05	0.00216261	6.45409	6.77508	5.01309	7.12876	5.66153	0.478092	0.467436	0.508472	0.485469	0.501249
ENSG00000167110	GOLGA2	-4.44752	0.00119961	0.00994313	8.0821	11.3413	16.2918	8.64477	9.94611	0.404533	0.575035	0.528618	0.473347	0.507386
ENSG00000167671	UBXN6	4.01784	0.00171864	0.0131464	0.441636	0.539096	0.444072	0.428393	0.522237	6.28706	6.28083	5.43154	11.401	9.07938
ENSG00000167699	GLOD4	3.55591	0.00085953	0.00774531	0.546073	0.58707	0.537461	0.578806	0.582824	9.75759	5.75863	6.26809	6.37212	5.15291
ENSG00000168092	PAFAH1B2	-3.71344	3.44825e-05	0.00181796	6.06639	7.36762	5.82161	7.37115	5.82598	0.543947	0.48174	0.526653	0.463839	0.457791
ENSG00000168216	LMBRD1	3.98649	0.000739756	0.0071132	0.402713	0.537974	0.461106	0.412837	0.576079	5.52826	5.30512	8.71146	8.90565	9.4442
ENSG00000168283	BMI1	3.9373	0.000185839	0.00340322	0.543165	0.508538	0.490504	0.438524	0.481045	7.80695	7.54568	9.3254	5.3356	7.69959
ENSG00000168495	POLR3D	-3.91482	0.000144398	0.00322489	8.95455	7.65956	6.55759	8.63585	5.80633	0.560322	0.429546	0.517418	0.454227	0.532344
ENSG00000168522	FNTA	4.3793	0.000437367	0.0050056	0.564896	0.404521	0.547616	0.569502	0.436753	9.3501	8.00204	10.8785	9.72034	14.5621
ENSG00000168538	TRAPPC11	-3.70795	0.000309611	0.00412399	8.58591	8.60179	7.10433	5.07329	6.30801	0.585224	0.536798	0.590864	0.525358	0.491605
ENSG00000168710	AHCYL1	-4.173	3.00344e-05	0.00175619	10.7442	8.94955	7.69588	9.31628	8.47993	0.575948	0.493532	0.432597	0.580873	0.422024
ENSG00000168883	USP39	-3.52584	0.000379753	0.00462608	8.26275	5.31668	5.17569	6.68601	5.21813	0.411898	0.593978	0.574309	0.494338	0.58729
ENSG00000169217	CD2BP2	3.8556	0.000316189	0.0041283	0.492706	0.404531	0.512706	0.549465	0.460528	6.10314	5.63254	9.17951	6.1942	7.9217
ENSG00000169288	MRPL1	-3.95969	0.000104794	0.00291078	9.92142	9.07976	6.53375	7.89178	7.32942	0.547344	0.568758	0.517196	0.557235	0.428907
ENSG00000169398	PTK2	-4.92617	0.00399753	0.0256261	8.6098	10.9961	18.6952	13.768	24.4066	0.536104	0.508986	0.427292	0.493614	0.549349
ENSG00000169855	ROBO1	-4.18275	0.0017275	0.0131464	8.05599	13.1229	12.0439	6.63047	6.74361	0.450291	0.572071	0.428495	0.552029	0.562924
ENSG00000169857	AVEN	-3.9943	0.000272457	0.0039767	7.73092	10.3137	7.09287	9.8369	6.37151	0.584467	0.498903	0.594476	0.504206	0.4123
ENSG00000170017	ALCAM	6.38869	0.00566322	0.0341706	0.499647	0.45475	0.476441	0.402029	0.535572	69.8606	36.5592	20.4534	32.3626	39.2129
ENSG00000170421	KRT8	-6.23634	0.000282996	0.00404336	32.5463	35.5445	40.9792	55.7858	38.2079	0.539376	0.547061	0.565829	0.460079	0.581084
ENSG00000170584	NUDCD2	4.99496	0.00461948	0.0288471	0.579222	0.437332	0.508404	0.545631	0.472231	11.1684	6.67474	22.8534	21.2648	19.125
ENSG00000171109	MFN1	-4.27491	0.0051813	0.0316788	15.5932	9.09697	6.42276	12.3323	5.36247	0.462719	0.481996	0.468406	0.579754	0.528359
ENSG00000171148	TADA3	3.63943	9.42205e-05	0.00278809	0.525554	0.451263	0.573657	0.596662	0.566198	6.61726	5.05822	6.79088	7.83879	7.5077
ENSG00000171735	CAMTA1	3.84923	0.00189682	0.013864	0.593287	0.469904	0.495336	0.453785	0.456306	5.83475	5.45162	5.12872	8.73742	10.4259
ENSG00000171862	PTEN	-3.96371	0.0020481	0.0146371	8.22012	6.20925	6.387	6.05903	12.3102	0.554002	0.425974	0.507813	0.424865	0.598826
ENSG00000171988	JMJD1C	3.73321	0.000163257	0.00332584	0.512204	0.576569	0.523731	0.500339	0.547325	6.5832	7.81969	7.18112	5.19534	8.59743
ENSG00000172301	COPRS	-4.27102	0.00370922	0.0240987	10.5612	12.1068	5.47143	6.87354	15.4514	0.481871	0.473869	0.485624	0.585314	0.587174
ENSG00000172340	SUCLG2	-4.22032	0.000215849	0.0035659	7.58595	8.51545	7.29999	9.80874	11.6324	0.438381	0.413287	0.59249	0.466438	0.495133
ENSG00000172725	CORO1B	3.85247	0.00143727	0.0115169	0.559192	0.436708	0.595582	0.547706	0.517919	5.11898	5.82506	8.93296	10.9899	7.51429
ENSG00000172732	MUS81	4.06962	0.00716492	0.0419716	0.480911	0.58117	0.570249	0.507503	0.444815	8.89893	5.33309	6.38992	15.5666	7.21044
ENSG00000172939	OXSR1	-3.97572	0.000114143	0.00305463	8.36865	9.89541	6.31895	8.30334	7.15106	0.546887	0.423902	0.506315	0.572844	0.494865
ENSG00000172965	MIR4435-2HG	4.00801	9.27223e-05	0.00278687	0.561163	0.569429	0.580375	0.592674	0.438123	8.18994	10.8579	9.6359	7.17635	8.25238
ENSG00000173221	GLRX	-4.18632	0.00312302	0.0208807	11.4871	11.2009	5.22266	5.60181	12.4793	0.589019	0.520569	0.441388	0.526463	0.448788
ENSG00000173482	PTPRM	3.54514	2.01051e-05	0.00153947	0.552166	0.433717	0.591431	0.494036	0.524107	5.70686	7.01104	5.40188	6.44133	5.73632
ENSG00000173530	TNFRSF10D	4.5485	0.00699434	0.0411974	0.500784	0.426801	0.573616	0.543979	0.468771	20.2695	10.3337	6.85824	14.0821	7.28553
ENSG00000173821	RNF213	3.63677	1.73408e-05	0.00138902	0.436129	0.485787	0.411534	0.474083	0.48632	5.07439	6.44899	5.70179	5.19438	6.11319
ENSG00000174744	BRMS1	4.00918	0.000519112	0.00554639	0.451944	0.533883	0.402335	0.503693	0.524231	10.9813	6.33005	7.75194	7.34932	6.49164
ENSG00000175193	PARL	-4.23296	7.84553e-05	0.00253127	10.3802	9.82555	6.90321	9.74661	8.30794	0.403424	0.501494	0.472401	0.592448	0.432041
ENSG00000175224	ATG13	-4.58018	0.00174683	0.0131874	15.7228	11.453	12.5906	5.45598	14.4184	0.575128	0.505747	0.402559	0.415838	0.594015
ENSG00000175324	LSM1	-4.03891	0.00165965	0.012769	6.75255	11.4933	5.37658	10.601	6.97429	0.532287	0.458574	0.474899	0.525049	0.515527
ENSG00000175387	SMAD2	-5.56476	7.10873e-06	0.00117075	22.7171	21.6413	24.13	25.945	20.3916	0.4438	0.487111	0.505798	0.578343	0.410872
ENSG00000175416	CLTB	3.9561	0.000987489	0.00862979	0.460736	0.430016	0.509922	0.553954	0.552858	10.3314	5.68654	5.70926	9.7883	7.40175
ENSG00000176105	YES1	-3.61409	5.52041e-05	0.00216261	7.42415	6.73218	5.62517	5.23809	6.3181	0.469247	0.429001	0.568826	0.515831	0.576367
ENSG00000176340	COX8A	4.62157	0.00439806	0.0277337	0.536804	0.5194	0.405144	0.520901	0.411898	14.9692	6.94558	8.48093	18.7942	9.74611
ENSG00000176386	CDC26	-4.13137	0.00175773	0.0132076	7.52183	12.9216	5.23229	9.36566	11.4649	0.44267	0.575948	0.565638	0.569619	0.499781
ENSG00000176783	RUFY1	4.0246	0.00117344	0.00977663	0.547006	0.408449	0.552813	0.507563	0.560798	7.01368	7.52097	11.3275	10.6031	5.46979
ENSG00000176871	WSB2	4.60919	0.0047003	0.0292949	0.48412	0.443433	0.446835	0.479749	0.596722	18.0578	12.0585	15.8855	6.32571	7.48932
ENSG00000177479	ARIH2	3.94807	0.00220993	0.0156545	0.484215	0.512508	0.569289	0.556777	0.58282	13.4512	7.54734	6.28836	7.1985	7.27377
ENSG00000177628	GBA	3.78865	0.000611738	0.00628546	0.514226	0.567939	0.450153	0.588046	0.494483	5.14741	5.38682	8.22308	8.92374	8.45532
ENSG00000179091	CYC1	4.27553	0.00455814	0.028575	0.510943	0.447561	0.597296	0.44133	0.598808	15.3731	5.6481	7.059	13.5937	8.60157
ENSG00000180228	PRKRA	-3.99718	0.000134229	0.00316982	7.63733	7.03771	5.67177	8.8688	6.29032	0.406289	0.44566	0.442252	0.477392	0.451864
ENSG00000181852	RNF41	-4.22514	0.0016048	0.0126413	13.9042	10.8296	12.109	7.96302	5.72332	0.540047	0.504745	0.537461	0.557803	0.561704
ENSG00000182149	IST1	-4.25726	0.000161652	0.00332584	12.0185	9.95368	7.50568	10.7247	8.34651	0.523963	0.554158	0.443711	0.575514	0.441392
ENSG00000183576	SETD3	3.80266	2.7148e-05	0.00166322	0.480601	0.562716	0.518866	0.512095	0.436884	8.37973	6.13125	6.83708	6.991	6.70299
ENSG00000183853	KIRREL1	3.74269	4.35083e-05	0.00199442	0.443042	0.447773	0.427898	0.598316	0.562188	6.71538	7.83576	7.01744	6.05349	5.56568
ENSG00000184007	PTP4A2	-5.48846	0.000538416	0.00571467	19.9858	28.8639	22.024	27.4474	14.5912	0.573117	0.505758	0.563806	0.466488	0.405899
ENSG00000184117	NIPSNAP1	-4.1524	0.000848465	0.00768637	9.39202	9.44489	6.81822	7.60766	13.4944	0.552654	0.491088	0.571551	0.473858	0.540217
ENSG00000184867	ARMCX2	-3.81899	0.000375451	0.00460859	5.41253	8.45269	6.25106	9.55242	7.49373	0.507829	0.493599	0.555691	0.584547	0.49147
ENSG00000185246	PRPF39	-3.58518	0.000203273	0.00351466	5.70547	8.02127	5.5095	5.22645	5.61548	0.43566	0.536791	0.543045	0.511262	0.479376
ENSG00000185651	UBE2L3	4.05298	0.00343592	0.0225508	0.515107	0.537596	0.487134	0.402381	0.572463	13.7031	5.05319	7.90223	7.00047	8.0808
ENSG00000186063	AIDA	-4.08707	0.000232194	0.00364045	7.53699	10.5075	6.27119	8.01437	7.23295	0.473893	0.476218	0.421882	0.555544	0.400336
ENSG00000186340	THBS2	-8.0899	0.00197847	0.0142662	164.13	138.515	79.0313	77.1178	169.046	0.4519	0.409901	0.403793	0.593379	0.445366
ENSG00000186866	POFUT2	3.7643	0.00104106	0.00895201	0.576963	0.590903	0.597411	0.582345	0.519945	9.64765	6.00365	5.11622	10.2595	7.93851
ENSG00000187243	MAGED4B	-4.18391	0.00728535	0.0425221	6.21882	6.07023	6.33789	11.4111	15.754	0.417851	0.502839	0.512962	0.544178	0.541625
ENSG00000187840	EIF4EBP1	-4.38206	0.00139554	0.0112915	14.0186	13.015	10.8036	9.80672	5.48108	0.539774	0.522808	0.495006	0.406536	0.583685
ENSG00000188186	LAMTOR4	4.20461	0.00606819	0.0364772	0.460824	0.452159	0.57146	0.595323	0.444119	5.57885	7.19263	7.14291	16.0598	10.5612
ENSG00000188223		3.91198	0.00175586	0.0132076	0.539731	0.549953	0.56688	0.560451	0.555843	11.7378	5.52074	6.78904	10.7663	6.92606
ENSG00000188243	COMMD6	-4.47347	0.000297887	0.00412399	11.3853	12.9998	7.33402	13.2186	10.2858	0.544655	0.535427	0.543478	0.422466	0.439824
ENSG00000188343	FAM92A	3.82379	0.00047711	0.0052728	0.40941	0.581048	0.531301	0.495658	0.471765	9.85129	5.63117	6.05574	6.6517	7.05785
ENSG00000196154	S100A4	3.67005	0.000568205	0.00591375	0.599694	0.419165	0.570695	0.53836	0.597289	5.52278	5.33939	7.13989	7.11691	9.57018
ENSG00000196642	RABL6	3.94786	0.000202833	0.00351466	0.572352	0.440021	0.511449	0.401781	0.532611	9.54971	5.94742	7.64578	6.40097	8.39138
ENSG00000196923	PDLIM7	4.06283	0.00223782	0.0158172	0.524481	0.581777	0.432798	0.543382	0.531141	8.70819	8.50054	7.71135	13.5659	5.19254
ENSG00000197226	TBC1D9B	3.84407	4.40309e-05	0.00199442	0.599556	0.422234	0.484518	0.551952	0.44352	7.95764	5.75694	6.9749	8.18464	7.05367
ENSG00000197321	SVIL	4.46746	0.00195224	0.0141725	0.527593	0.547853	0.539165	0.517729	0.570845	15.8988	6.48729	9.95281	16.1095	11.3535
ENSG00000197498	RPF2	3.88177	0.00109119	0.00925925	0.479951	0.406991	0.448676	0.524116	0.568111	9.5866	5.42342	9.21015	5.60854	5.96038
ENSG00000197702	PARVA	-5.01577	6.00748e-05	0.00226985	15.735	18.0975	14.0307	19.392	20.6084	0.584146	0.581456	0.550503	0.52245	0.477337
ENSG00000198015	MRPL42	-4.38358	0.00132939	0.010848	9.49218	15.2101	6.88525	13.1067	9.13519	0.526569	0.450393	0.551408	0.528892	0.521617
ENSG00000198171	DDRGK1	4.35653	8.12506e-06	0.00117075	0.511671	0.412513	0.511428	0.571907	0.440059	10.7997	10.7986	9.10251	10.5007	8.93816
ENSG00000198408	OGA	-4.34581	0.000239484	0.00368508	9.12095	12.2572	8.27013	7.57016	11.2045	0.557605	0.490275	0.418232	0.438909	0.476384
ENSG00000198727	MT-CYB	-4.13471	0.00306735	0.0205512	5.27263	10.1602	8.44561	13.395	6.112	0.510182	0.556724	0.460528	0.531011	0.411408
ENSG00000198730	CTR9	-3.92433	0.000128537	0.00313163	7.11358	8.09391	5.504	8.13874	8.9056	0.431648	0.528032	0.572237	0.410854	0.54404
ENSG00000198786	MT-ND5	-4.37438	0.00457429	0.0286205	8.2915	12.2	5.56985	16.4741	8.14294	0.451742	0.455068	0.488513	0.473426	0.574706
ENSG00000198804	MT-CO1	-4.24464	0.000310524	0.00412399	8.02422	12.5158	9.83459	8.01596	7.818	0.498432	0.432077	0.533217	0.50693	0.466931
ENSG00000198832	SELENOM	-4.55711	0.00481208	0.0297609	9.33736	13.8606	5.56828	19.8559	14.0603	0.469611	0.524157	0.546457	0.533995	0.588463
ENSG00000198839	ZNF277	4.31646	0.00287426	0.0194602	0.553741	0.468278	0.521055	0.431832	0.495561	5.46158	6.5542	13.5022	10.7309	12.9735
ENSG00000198887	SMC5	-3.76762	0.000123914	0.00313163	6.27632	6.96481	8.36535	8.5205	5.7764	0.415854	0.56586	0.570103	0.545919	0.538408
ENSG00000198898	CAPZA2	-4.01547	0.000476342	0.0052728	8.25795	11.1597	5.7827	9.29263	7.51262	0.410711	0.562254	0.480303	0.589059	0.55503
ENSG00000198938	MT-CO3	-4.02932	0.000162727	0.00332584	9.60375	9.4518	5.97246	9.45679	7.86132	0.463156	0.589074	0.599481	0.441219	0.50046
ENSG00000202532	RNU6-395P	-4.00015	0.000361005	0.00449997	9.08683	9.2905	5.09602	8.82178	7.30553	0.571519	0.413549	0.597131	0.416207	0.476375
ENSG00000203469		3.81943	0.000304355	0.00412399	0.420685	0.560266	0.531832	0.444463	0.461896	8.84078	5.09554	6.65118	6.00789	7.55714
ENSG00000203546		-4.05772	0.000169146	0.0033311	7.03118	8.22912	9.22696	7.43578	5.51774	0.513271	0.419712	0.495527	0.416903	0.402861
ENSG00000203875	SNHG5	1.17623	0.00658294	0.0390604	28.8656	25.704	81.6208	111.908	158.601	110.946	73.3614	188.4	294.488	251.889
ENSG00000204220	PFDN6	-4.02092	0.00786753	0.045344	5.56687	13.0176	5.33765	13.161	5.83436	0.557505	0.497362	0.509062	0.487539	0.592261
ENSG00000205213	LGR4	-4.31707	0.00179951	0.0133346	6.64632	11.4095	14.9488	7.19113	10.7175	0.508635	0.460737	0.487349	0.541849	0.555683
ENSG00000205937	RNPS1	4.19463	0.0017396	0.0131735	0.571704	0.59277	0.428486	0.585871	0.417111	14.6349	7.3283	6.69064	9.20335	9.67692
ENSG00000206560	ANKRD28	4.26457	0.00297118	0.0200742	0.541982	0.564716	0.47756	0.484778	0.454065	15.7526	6.73543	8.91834	7.04579	10.0428
ENSG00000210082	MT-RNR2	-4.20609	0.00533433	0.0324909	243.072	410.718	659.713	844.609	514.789	25.1118	23.8928	23.8579	20.6695	51.2861
ENSG00000213614	HEXA	4.09588	0.00178289	0.0132992	0.417829	0.416785	0.436737	0.59539	0.402391	5.16552	6.13478	6.90866	9.13349	11.4584
ENSG00000215183	MSMP	3.71136	2.19376e-05	0.00156781	0.457541	0.451113	0.530039	0.417599	0.578052	6.36961	6.19137	5.63156	7.54799	6.14629
ENSG00000227543	SPAG5-AS1	3.55717	0.000759238	0.00720269	0.535903	0.576394	0.542278	0.407449	0.510765	6.08595	5.1028	8.76866	5.11523	5.2117
ENSG00000229047		-4.36241	0.000209952	0.0035659	10.5126	12.6861	8.75267	7.67792	11.5838	0.549725	0.482547	0.464115	0.460421	0.532987
ENSG00000229833	PET100	4.35404	0.00238518	0.0165743	0.402242	0.423503	0.435877	0.587076	0.463064	8.48487	5.197	7.84798	12.6012	13.145
ENSG00000234478	ACBD3-AS1	-3.5947	0.000112377	0.00303701	5.48562	6.7389	5.06488	7.64079	6.11906	0.458306	0.437229	0.557281	0.572943	0.544277
ENSG00000235162	C12orf75	-5.02886	0.00782838	0.0452807	7.65202	13.776	9.57117	26.1689	17.516	0.523779	0.427494	0.461922	0.410828	0.463635
ENSG00000235872		-4.22818	0.00235502	0.0164436	7.86484	7.40125	9.66967	15.7483	8.06509	0.481421	0.544979	0.577782	0.403797	0.593135
ENSG00000238018		-4.14462	0.000279734	0.00401619	10.2305	9.87449	6.69843	10.5871	6.99347	0.491777	0.576619	0.510967	0.504192	0.425848
ENSG00000239900	ADSL	4.63456	0.00472948	0.0293649	0.574713	0.465615	0.567361	0.51785	0.410175	20.8987	12.6499	9.69141	6.38212	13.3636
ENSG00000240344	PPIL3	4.09895	0.000232726	0.00364045	0.569195	0.471331	0.401209	0.506936	0.597345	10.3677	6.57538	10.5872	7.45349	8.64449
ENSG00000242156		-3.70141	0.000184747	0.00340322	5.72792	7.96958	5.65317	8.384	6.37722	0.583381	0.52297	0.483059	0.471856	0.560963
ENSG00000244405	ETV5	4.08301	0.00767473	0.0445522	0.517077	0.438943	0.598024	0.539371	0.497714	15.899	5.56128	9.15549	6.63633	6.66125
ENSG00000248774		-4.02359	0.00143961	0.0115169	6.35314	11.5979	5.48006	7.5588	9.99407	0.585715	0.599732	0.431463	0.477276	0.425768
ENSG00000249915	PDCD6	4.01882	0.000860323	0.00774531	0.580651	0.543108	0.439341	0.428322	0.441737	8.3355	5.80364	5.49179	10.2303	9.5806
ENSG00000250644		4.32635	0.00229761	0.0161334	0.479387	0.430656	0.593135	0.5644	0.495778	6.16708	9.06063	14.9085	13.1808	8.10743
ENSG00000251357		4.18441	0.00750851	0.0436661	0.582144	0.482782	0.43698	0.446249	0.546632	7.45358	6.34696	6.85869	16.7069	7.9932
ENSG00000253645		-4.61992	0.00164421	0.0126806	11.1768	13.4574	7.92278	10.0675	18.4401	0.424767	0.490583	0.556719	0.419271	0.592107
ENSG00000253837		-4.19115	0.000415677	0.00488111	5.89205	10.9738	9.405	10.3282	7.76421	0.417544	0.419414	0.586937	0.456489	0.548242
ENSG00000254870	ATP6V1G2-DDX39B	-4.13373	1.64455e-05	0.00138902	9.51036	8.65384	8.06328	10.179	10.5006	0.531544	0.594425	0.413788	0.556113	0.576293
ENSG00000255857	PXN-AS1	4.74868	0.000145799	0.00323373	0.418124	0.582469	0.422354	0.510021	0.431389	11.2156	10.5815	15.7915	11.2994	14.6754
ENSG00000255872		3.90783	0.000186246	0.00340322	0.590935	0.418325	0.405979	0.497923	0.422311	8.45858	8.12327	5.30341	6.99467	6.17506
ENSG00000257218	GATC	3.70631	0.000338982	0.00434329	0.544824	0.451938	0.522894	0.536722	0.433477	8.29928	5.26468	6.20907	5.15137	7.57564
ENSG00000257225		-3.965	0.00207102	0.0147354	10.6693	6.28747	5.64951	6.53977	11.6236	0.550971	0.452486	0.51648	0.505063	0.585673
ENSG00000257270		3.673	0.000233188	0.00364045	0.596029	0.484814	0.500507	0.538316	0.41565	5.13655	6.24108	5.73262	8.47434	6.75362
ENSG00000257524		-4.28023	0.000927783	0.00817466	7.64981	12.0646	6.51824	9.53196	12.9167	0.431371	0.555838	0.466055	0.543439	0.508737
ENSG00000257727	CNPY2	-4.82465	0.00388378	0.0251313	15.1363	23.2058	9.21956	10.0565	11.8185	0.454434	0.5256	0.409932	0.576377	0.483988
ENSG00000258034		3.71833	0.000137356	0.00318941	0.439075	0.450655	0.428365	0.512437	0.460895	5.06132	6.17205	5.87054	5.34048	7.71584
ENSG00000258555	SPECC1L-ADORA2A	3.64009	3.35688e-06	0.000981431	0.465416	0.464842	0.49803	0.592177	0.594142	7.24554	6.29449	6.04558	6.41243	6.59925
ENSG00000258800		-4.09481	0.0011558	0.00967982	13.0577	7.09117	7.13831	8.12787	7.48612	0.524568	0.493396	0.575923	0.463069	0.453832
ENSG00000258947	TUBB3	-4.52941	0.00527247	0.0321751	8.94885	8.03886	6.95842	18.6842	10.9734	0.468054	0.480504	0.42362	0.463378	0.485606
ENSG00000258959		3.90369	9.7628e-05	0.00282857	0.411793	0.49801	0.587192	0.596362	0.523779	9.5267	8.59253	7.7748	6.3069	6.96911
ENSG00000259115		-3.89146	5.31182e-06	0.00117075	7.76155	6.82432	6.39672	6.51112	7.14605	0.433894	0.553568	0.508942	0.425407	0.412334
ENSG00000259589		3.65358	2.5861e-05	0.00166322	0.45784	0.51094	0.514831	0.474343	0.43042	6.00678	5.21139	5.7883	5.93957	7.11044
ENSG00000259952		4.58008	3.11113e-05	0.00178499	0.503332	0.433908	0.591988	0.40874	0.501929	12.0987	12.4316	9.48618	13.388	10.9553
ENSG00000261771	DNAAF4-CCPG1	4.39713	0.0071832	0.0420022	0.47991	0.556124	0.471533	0.436858	0.417638	7.95266	12.913	16.642	7.05442	5.20702
ENSG00000261845		3.91276	3.71491e-05	0.00186599	0.453342	0.553369	0.498081	0.501824	0.408928	6.99232	6.11004	8.63565	6.99503	7.64784
ENSG00000263970		4.02929	3.1637e-05	0.00178499	0.582468	0.455149	0.587142	0.568145	0.412996	8.09092	8.8877	10.1561	8.07878	7.33597
ENSG00000265840		3.7074	0.000841722	0.00766849	0.402628	0.537232	0.558671	0.580557	0.495527	6.63837	5.97624	9.8637	5.55814	5.59542
ENSG00000266469		-3.63169	1.74929e-05	0.00138902	6.52673	6.23172	6.33046	5.485	5.0851	0.489108	0.486381	0.454338	0.497103	0.465893
ENSG00000266865		-4.06746	0.00119129	0.00989972	11.4725	8.12897	5.16947	7.43464	10.742	0.551251	0.596355	0.450507	0.516761	0.44673
ENSG00000266967	AARSD1	-3.94453	0.000287655	0.00406043	8.70115	9.40414	5.21327	9.35705	8.87068	0.555843	0.544593	0.482156	0.561662	0.554173
ENSG00000266997		-4.18253	0.000125876	0.00313163	8.98108	8.62563	7.38721	10.4018	11.6574	0.487396	0.45051	0.529442	0.571077	0.552897
ENSG00000267512		3.91515	0.00689935	0.0407125	0.563901	0.555579	0.44358	0.502008	0.523008	13.9558	5.7612	5.00179	7.86777	6.45741
ENSG00000267699		-4.10431	0.000235261	0.00365338	10.8046	7.14176	8.42662	7.15988	10.5833	0.508257	0.574706	0.457477	0.57599	0.448516
ENSG00000268193		4.44681	0.000816628	0.00752514	0.518298	0.4113	0.533012	0.55061	0.55233	11.1908	9.01953	8.613	16.3548	10.7722
ENSG00000268790		-3.71029	0.000200891	0.00351122	7.95902	8.82151	5.07192	7.04147	7.49884	0.567887	0.551918	0.58315	0.585237	0.492199
ENSG00000269604		3.81437	0.00021481	0.0035659	0.453998	0.413041	0.50775	0.576978	0.468428	8.71674	6.39125	7.44946	6.23813	5.25226
ENSG00000269881		3.93956	0.00121165	0.0100171	0.503885	0.535254	0.488904	0.564754	0.489934	6.5847	6.46455	6.69658	12.0218	7.86074
ENSG00000269893	SNHG8	-6.07578	0.000819705	0.00753192	44.2736	36.657	24.4271	21.8852	36.4918	0.408449	0.478471	0.514672	0.429848	0.596008
ENSG00000270181	BIVM-ERCC5	-3.72673	1.00452e-05	0.00117075	6.70077	7.25847	6.14276	5.81592	7.06356	0.549655	0.501118	0.572173	0.453256	0.415027
ENSG00000270249		3.8823	0.00143874	0.0115169	0.559414	0.572208	0.558999	0.504014	0.453728	11.6604	6.03946	5.47988	7.91421	7.96025
ENSG00000271980		-4.60251	0.00337881	0.0222669	11.4013	14.8086	7.6758	17.8279	7.0594	0.421353	0.572191	0.411654	0.537557	0.476521
ENSG00000273173	SNURF	3.77781	1.46985e-05	0.00135058	0.492063	0.502443	0.531493	0.446792	0.543821	7.19993	5.81223	7.68577	7.13278	6.68773
ENSG00000273184		-3.87674	0.000104415	0.00291078	9.17554	8.08134	5.96053	7.24914	6.81085	0.450448	0.538988	0.487685	0.55426	0.506256
ENSG00000273389		-4.58583	0.00835961	0.0478372	18.9272	12.1382	5.79338	5.93401	14.9267	0.508399	0.433279	0.532153	0.505558	0.424144
ENSG00000273611	ZNHIT3	-3.70915	0.00111023	0.00934686	8.17876	5.18901	5.47552	5.75569	9.66888	0.569565	0.460273	0.573547	0.469669	0.547061
ENSG00000273841	TAF9	-3.64158	1.16072e-05	0.00123825	6.13647	6.6342	5.09427	6.09532	6.20831	0.491958	0.477867	0.462309	0.447262	0.537897
ENSG00000275307		-3.66885	9.53637e-05	0.00278809	7.5274	6.4823	7.61365	5.02255	6.39308	0.567937	0.45918	0.512204	0.482102	0.576293
ENSG00000275674		3.67378	0.000718345	0.00695843	0.440297	0.587099	0.585366	0.518473	0.476597	9.01454	5.16555	7.95504	5.53632	5.60956
ENSG00000275700	AATF	3.90059	0.000302233	0.00412399	0.425199	0.443487	0.533918	0.459016	0.548478	9.77134	6.96652	6.60674	5.72649	6.92279
ENSG00000275895	U2AF1L5	-3.87369	0.000373891	0.00460703	8.68143	7.08017	6.11478	10.0136	6.15268	0.409271	0.529702	0.590977	0.501292	0.56398
ENSG00000276784		4.59795	0.000405601	0.00481334	0.50499	0.426834	0.519007	0.413281	0.554771	6.93405	13.2173	13.6737	11.9824	12.7709
ENSG00000278540	ACACA	3.77654	0.00128197	0.0105174	0.473689	0.574482	0.49805	0.59487	0.554431	6.78788	5.16507	10.8453	6.02641	8.11517
ENSG00000278893		-4.70906	0.00274533	0.0187432	7.99305	9.72836	9.12446	17.5976	16.7908	0.434113	0.433686	0.487609	0.557516	0.428214
ENSG00000279018		-3.99528	0.000311607	0.00412399	8.04679	7.16308	9.28491	5.45718	6.05647	0.419496	0.548223	0.446959	0.419496	0.423734
ENSG00000279033		-4.15799	0.00259101	0.017843	8.66055	7.99652	5.54453	8.4963	14.413	0.550533	0.46607	0.506373	0.462146	0.541849
ENSG00000279605		3.69781	8.65489e-06	0.00117075	0.478622	0.534687	0.599693	0.47807	0.535978	6.64825	6.18849	6.81383	7.82794	6.61084
ENSG00000279765		3.45843	4.93086e-06	0.00117075	0.551219	0.540962	0.515752	0.528389	0.555172	6.48462	5.98946	5.55726	5.39616	6.15838
ENSG00000280211		3.85882	0.000299373	0.00412399	0.543843	0.444405	0.529702	0.409279	0.593149	9.53773	5.58457	6.14113	7.58844	7.71491
ENSG00000282218		-4.27364	0.000489569	0.00533714	7.88882	10.9347	10.9576	12.3906	6.71575	0.42022	0.484317	0.428712	0.595424	0.598909
ENSG00000283196		3.88207	0.000367665	0.00456529	0.464348	0.431263	0.538801	0.543351	0.566549	8.38182	5.70341	5.80207	9.44291	8.18335
