# Supplementary material for: Senescence-Associated Metabolomic Phenotype in Primary and iPSC-Derived Mesenchymal Stromal Cells
Source: Stem Cell Reports. 2020 Jan 23;14(2):201–9. doi: 10.1016/j.stemcr.2019.12.012 (PMC7013233; doi:10.1016/j.stemcr.2019.12.012)
Supplement: Table S2. Identified Metabolites, Related to Figure 3 [file mmc3.xlsx]

## Sheet: Sheet1
Super Pathway	Sub Pathway	Biochemical Name	Comp ID	KEGG	HMDB	PubChem	MSC#1_P2	MSC#2_P2	MSC#3_P2	MSC#4_P2	MSC#5_P2	MSC#1_P11	MSC#2_P11	MSC#3_P11	MSC#4_P11	MSC#5_P11	iPSC#1	iPSC#2	iPSC#3	iPSC#4	iPSC#5	iMSC#1_P5	iMSC#2_P5	iMSC#3_P5	iMSC#4_P5	iMSC#5_P5	iMSC#1_P11	iMSC#2_P11	iMSC#3_P11	iMSC#4_P11	iMSC#5_P11	MSC SEN / MSC NS			iMSC SEN / iMSC NS			iPSC / MSC NS			iPSC / iMSC NS			iMSC NS / MSC NS			iMSC SEN / MSC SEN
																																FC	p-value	q-value	FC	p-value	q-value	FC	p-value	q-value	FC	p-value	q-value	FC	p-value	q-value	FC	p-value	q-value
Amino Acid	Glycine, Serine and Threonine Metabolism	glycine	58	C00037	HMDB00123	750	1.3863	1.2296	1.4308	1.1278	1.0894	1.3076	0.9249	0.6019	0.8391	0.5936	0.283	0.2637	0.2885	0.2854	0.3555	1.5218	2.103	1.7914	1.3698	1.3599	1.1007	0.9462	1.1466	0.49	1.0296	0.681221	0.087	0.1287	0.578586	0.0015	0.014	0.235652	7.3905e-09	1.169e-08	0.181208	5.3651e-10	1.6071e-09	1.30045	0.1273	0.1167	1.10452	0.789	0.6818
		N-acetylglycine	27710		HMDB00532	10972	1.9865	1.3934	0.803	1.082	1.0371	0.7932	0.5025	0.5161	0.8869	0.5388	0.7439	0.7074	0.7666	1.372	0.9224	1.9672	2.6595	1.0385	2.2307	1.3698	1.3107	0.8598	0.9629	0.9492	0.8424	0.513726	0.0054	0.0148	0.53153	0.0032	0.0189	0.716011	0.2063	0.0574	0.48699	0.0028	0.0011	1.47028	0.049	0.0566	1.52124	0.0778	0.168
		dimethylglycine	5086	C01026	HMDB00092	673	1.7023	0.6543	1	1.2528	1.6633	1.0443	0.7265	0.7863	0.917	0.7816	0.6543	0.6543	0.6543	0.6543	0.6543	1.3715	1.1072	1.1173	1.415	0.8601	0.945	0.9787	0.9943	0.657	0.896	0.678448	0.0177	0.0364	0.761527	0.0403	0.0995	0.521546	0.0001	5.3619e-05	0.557221	0.0007	0.0003	0.935977	0.4347	0.2876	1.05059	0.6898	0.6246
		betaine	3141	C00719	HMDB00043	247	7.6062	6.8056	5.6216	2.3017	2.2605	1.339	0.5753	0.5997	0.6249	0.8261	0.964	1.0582	0.7855	0.5793	0.838	1.4288	1.7908	3.0871	1.036	2.586	0.8818	0.7861	0.8527	0.3365	0.9029	0.161208	6.2009e-07	3.1208e-05	0.3787	0.0006	0.0106	0.171779	1.5031e-06	1.1954e-06	0.425534	0.015	0.0051	0.403678	0.0006	0.0024	0.948298	0.3535	0.4361
		serine	1648	C00065	HMDB00187	5951	1.8667	1.6633	1.6668	1.1796	0.846	1.8239	1.6157	0.8741	1.2785	0.8998	0.483	0.4813	0.371	0.4708	0.6063	0.8481	1.0347	1.1843	0.6611	1.0642	1.3614	1.0262	1.0832	0.4479	1.0887	0.89887	0.7776	0.676	1.04486	0.7447	0.6175	0.334016	5.1118e-06	3.6025e-06	0.50338	0.0005	0.0002	0.663547	0.0595	0.0667	0.771319	0.1823	0.2914
		N-acetylserine	37076		HMDB02931	65249	2.0826	1.6433	0.6526	1.291	1.1024	0.6573	0.3243	0.405	0.4587	0.3097	0.7644	0.6215	0.9603	1.0614	1.0409	2.7922	3.2665	1.2836	2.2994	2.9941	0.8752	0.4728	1.0397	0.6614	0.9574	0.318227	4.1014e-05	0.0004	0.317075	2.3312e-05	0.0049	0.656906	0.1784	0.0501	0.352055	0.0003	0.0002	1.86592	0.0081	0.0145	1.85916	0.0141	0.0624
		threonine	1284	C00188	HMDB00167	6288	1.0942	1.0513	1.1029	0.9463	0.7065	1.3468	1.4586	0.6766	0.914	0.7497	0.2191	0.241	0.1481	0.1995	0.2625	1.1415	1.495	1.2108	1.1539	1.0786	1.0993	1.0915	1.0954	0.4937	1.1698	1.04989	0.2422	0.2834	0.814122	0.1251	0.196	0.218355	1.3002e-09	2.8476e-09	0.176026	7.1521e-11	2.9668e-10	1.24047	0.0714	0.0756	0.96191	0.3777	0.4536
		N-acetylthreonine	33939			152204	1.9749	1.7324	0.9247	1.7414	1.4132	0.9196	0.7168	0.5974	0.85	0.7619	0.7256	0.5415	0.8309	0.8034	1.0996	1.5234	1.794	1.6307	1.5013	2.205	0.9352	0.6455	1.5292	0.4835	1.0459	0.493887	0.003	0.0092	0.536063	0.0003	0.0084	0.513831	0.0021	0.0008	0.462308	0.0002	9.4691e-05	1.11145	0.3009	0.2191	1.20636	0.8991	0.7183
	Alanine and Aspartate Metabolism	alanine	1126	C00041	HMDB00161	5950	1.5615	1.4644	1.0611	1.1373	1.0564	1.3016	1.0164	0.7047	0.9836	0.7246	0.4746	0.5213	0.4252	0.5742	0.8325	1.0891	1.4545	1.3214	1.3122	1.1327	1.1026	1.0195	0.858	0.5998	0.7753	0.753244	0.0939	0.1371	0.690217	0.0304	0.0805	0.450236	1.4511e-05	9.2224e-06	0.448153	2.3522e-05	1.6262e-05	1.00465	0.8317	0.444	0.920586	0.4404	0.5033
		N-acetylalanine	1585	C02847	HMDB00766	88064	0.9719	1.0038	0.7593	0.9144	0.947	0.9305	0.8135	1.1932	1.1258	0.8495	0.9026	0.8927	0.9081	0.9639	0.9962	1.6204	1.4369	0.8927	1.3593	1.3075	1.6462	0.7293	1.4717	1.09	1.1995	1.06877	0.1266	0.1754	0.927442	0.2946	0.3474	1.0146	0.3385	0.0887	0.704797	0.014	0.0048	1.43956	0.0015	0.0043	1.2492	0.3284	0.4155
		aspartate	443	C00049	HMDB00191	5960	2.8356	2.7062	1.3437	2.1242	1.2771	0.9889	0.564	0.7783	1.0785	1.1602	0.3391	0.3274	0.2684	0.3297	0.3207	1.2742	2.3358	1.3117	2.3215	1.7304	1.0111	0.5973	0.7287	0.3093	0.7923	0.444249	0.0029	0.0092	0.383202	0.0008	0.0116	0.15411	3.5952e-08	4.6108e-08	0.176663	2.4797e-07	3.4287e-07	0.872341	0.3255	0.2327	0.752467	0.1322	0.2338
		N-acetylaspartate (NAA)	22185	C01042	HMDB00812	65065	2.0286	0.9824	0.0662	0.5665	0.3787	0.5734	0.0294	0.8927	0.3249	0.1802	5.7049	4.5038	5.3857	6.7542	5.2648	0.9257	1.0649	1.3171	0.8213	1.4795	1.5718	1.165	1.0176	0.4407	1.1435	0.497365	0.0546	0.088	0.951877	0.7694	0.6226	6.86491	2.4419e-05	1.4667e-05	4.92349	0.0008	0.0004	1.39432	0.1533	0.1341	2.6685	0.0042	0.0332
		asparagine	512	C00152	HMDB00168	6267	1.3474	1.4217	1.0703	1.0736	0.8989	1.6867	1.2749	0.6349	1.0905	0.6902	0.9763	0.9954	0.7399	1.0303	1.2882	0.8565	1.1079	1.2329	0.8098	0.9992	1.1595	0.9517	1.0008	0.6608	0.7288	0.925205	0.7932	0.683	0.899187	0.6392	0.5678	0.865483	0.7593	0.1851	1.00475	0.5456	0.1346	0.861388	0.3658	0.2529	0.837164	0.2694	0.366
	Glutamate Metabolism	glutamate	57	C00025	HMDB00148	611	1.4493	1.4035	1.1271	1.1305	0.8489	1.3019	1.045	0.6368	1.0663	0.823	0.2913	0.216	0.292	0.3265	0.4394	1.5111	1.5175	1.1313	1.395	1.1384	1.1482	0.8458	1.0579	0.8196	0.8325	0.817713	0.1419	0.1895	0.702792	0.0106	0.0436	0.262648	2.4428e-09	4.8298e-09	0.233846	3.9131e-10	1.2754e-09	1.12317	0.2663	0.2003	0.965319	0.8849	0.7109
		glutamine	53	C00064	HMDB00641	5961	1.3255	0.728	1.9653	0.5485	0.3136	3.1163	3.8089	0.773	1.2061	0.7455	0.5336	0.5556	0.2333	0.281	0.3821	1.413	1.949	2.6191	0.7939	2.0248	1.784	2.016	1.704	0.2011	3.0269	1.97705	0.0885	0.1305	0.992295	0.631	0.566	0.40681	0.1731	0.0487	0.225641	0.0008	0.0004	1.80291	0.0202	0.0298	0.904889	0.8089	0.6818
		N-acetylglutamate	15720	C00624	HMDB01138	70914	1.0381	0.8941	0.6889	0.9874	0.9281	1.0946	0.8569	0.8012	0.945	0.4196	1.0971	0.9742	1.2557	2.1804	1.1092	1.0646	1.1314	0.8549	1.2526	1.35	1.3888	0.7815	1.314	0.465	0.7644	0.907574	0.4027	0.4194	0.833767	0.1969	0.2621	1.45849	0.031	0.01	1.17035	0.2532	0.0663	1.2462	0.2659	0.2003	1.14485	0.5139	0.5456
		N-acetylglutamine	33943	C02716	HMDB06029	182230	1.425	1.221	1.0196	0.9079	0.5702	1.4811	1.4358	0.9551	0.5606	0.788	0.8051	0.7727	0.7027	0.7895	0.9804	1.5689	2.1385	0.9259	1.7744	1.5477	1.1857	1.4066	1.4681	0.6402	1.6694	1.01495	0.574	0.5498	0.800714	0.2804	0.3335	0.787449	0.7935	0.1924	0.509138	0.03	0.0096	1.54663	0.0515	0.0589	1.22017	0.1408	0.2441
		glutamate, gamma-methyl ester	33487		HMDB61715	68662	0.6945	0.5101	0.7519	0.3941	0.3154	1.0324	1.8346	0.7329	0.8088	1.0084	2.1459	3.1822	3.2002	1.9927	4.3283	0.9293	0.7113	0.7463	1.1968	0.7121	1.3784	0.9916	1.1929	0.5259	1.3294	2.03192	0.003	0.0094	1.26128	0.7791	0.6241	5.56988	8.3792e-08	9.8348e-08	3.4567	0.0001	7.5352e-05	1.61133	0.0025	0.006	1.0002	0.712	0.6395
		pyroglutamine*	46225			134508	1.0274	0.9726	1.0455	1.1892	1.7317	0.8196	0.7086	0.9441	0.5854	1.48	0.3005	0.2028	0.2315	0.3088	0.6261	3.526	2.8399	2.1002	4.1365	1.9142	1.2369	0.7878	1.862	0.8281	1.6385	0.760542	0.1898	0.2362	0.437652	0.0017	0.0147	0.27985	3.5846e-06	2.6169e-06	0.115018	8.3074e-09	1.6973e-08	2.43309	0.0055	0.0109	1.40011	0.407	0.4759
		N-acetyl-aspartyl-glutamate (NAAG)	35665	C12270	HMDB01067	5255	1.216	0.9212	0.1304	0.5464	0.4267	0.567	0.0805	1.5848	0.3353	0.1664	33.8752	25.482	29.4986	27.6881	27.0447	0.9611	1.3944	1.8767	0.9474	1.5241	1.5822	2.2328	1.0389	0.3741	1.3009	0.843645	0.147	0.1947	0.973925	0.8738	0.6654	44.3079	1.9673e-09	4.1185e-09	21.4193	5.7252e-08	9.0081e-08	2.0686	0.0703	0.0752	2.38804	0.0039	0.0319
		beta-citrylglutamate	54923	C20775		72715786	1.1456	1.5141	1.3944	1.7574	1.0222	0.7418	0.7141	0.5447	0.5933	0.5897	1.0496	0.8412	0.7423	0.9778	0.824	1.3912	1.9377	1.7697	1.5458	1.8975	1.057	1.6974	0.8368	0.4538	0.903	0.465868	0.0003	0.0015	0.579262	0.002	0.0152	0.648975	0.0145	0.005	0.519194	0.0019	0.0008	1.24997	0.3764	0.2569	1.55422	0.0915	0.1876
		gamma-aminobutyrate (GABA)	1416	C00334	HMDB00112	119	2.0547	2.0732	0.5811	2.1582	1.2806	1.0075	1.0626	0.7099	1.6997	0.9873	0.5035	0.792	0.9925	1.3591	1.6258	0.7499	1.1125	1.9765	1.1951	0.9633	0.6392	0.4773	1.395	0.3632	0.7838	0.670979	0.3568	0.3812	0.610025	0.0736	0.1393	0.647156	0.2993	0.0802	0.879212	0.8317	0.193	0.736064	0.4052	0.2722	0.669197	0.0878	0.1826
		S-1-pyrroline-5-carboxylate	42370	C04322	HMDB01301	1196	0.2288	0.2179	1.4982	0.0995	0.1813	2.5148	1.0275	0.9725	1.9841	0.365	0.2054	0.3366	0.2145	0.4813	0.622	3.4264	1.8936	1.9444	3.1486	0.593	4.0823	2.7896	5.3533	1.0286	3.3027	3.08393	0.001	0.004	1.50432	0.2708	0.3266	0.835602	0.317	0.0837	0.168981	0.0005	0.0002	4.94496	4.6344e-05	0.0004	2.41211	0.0235	0.0859
	Histidine Metabolism	histidine	59	C00135	HMDB00177	6274	1.8621	1.7026	1.3855	1.5226	1.1434	0.9546	0.9524	0.5214	0.8708	0.7093	0.7035	0.7437	0.5439	0.5806	0.5543	1.3784	1.6886	1.3792	1.3402	1.1818	1.0454	0.9342	0.9391	0.729	0.7849	0.526312	0.0002	0.0012	0.636118	0.0018	0.0149	0.410441	1.8758e-07	2.0541e-07	0.448609	7.1654e-07	8.3995e-07	0.914918	0.5123	0.3226	1.1058	0.7827	0.6812
		3-methylhistidine	15677	C01152	HMDB00479	64969	0.3434	0.3434	0.3434	0.3434	0.3434	3.4465	0.4013	0.819	0.3434	1.3016	0.3434	0.3434	0.3434	0.3434	0.3434	0.3434	0.3434	0.3434	1.1943	0.3434	0.4132	0.3434	1.545	0.3434	0.6863	3.67606	0.0062	0.0161	1.29729	0.93	0.6878	1	1	0.2326	0.66864	0.3016	0.078	1.49557	0.3016	0.2191	0.527789	0.0703	0.1617
		N-acetylhistidine	33946	C02997	HMDB32055	75619	1.7438	1.3536	1.0865	1.0768	1.0132	1.1479	0.9027	0.6315	0.8153	0.6755	2.9352	1.6077	2.8141	0.7615	2.8964	0.608	0.9868	0.9465	0.7033	3.0081	1.2701	0.485	1.3738	0.2898	0.7829	0.665121	0.2598	0.2987	0.671966	0.2682	0.3263	1.75567	0.0374	0.012	1.76162	0.009	0.0032	0.996621	0.5159	0.3241	1.00688	0.5291	0.5552
		imidazole propionate	40730		HMDB02271	70630	0.2153	0.2153	0.2153	0.6429	1.1038	0.2153	0.5151	0.2588	0.7391	0.4562	0.2153	0.5812	0.9313	1.1477	2.0317	1.7767	0.2153	0.85	2.3423	0.2153	1.5407	1	1.2392	0.5567	1.3474	0.913023	0.5092	0.5058	1.05267	0.4329	0.4493	2.05099	0.0507	0.0157	0.908808	0.7797	0.1821	2.25679	0.0876	0.0876	2.60197	0.0687	0.1597
		formiminoglutamate	43493	C00439	HMDB00854	439233	1.7486	1.875	1.198	0.4002	0.4002	2.0157	1.019	0.5535	0.9197	1.2048	0.4002	1.3294	0.4002	0.4002	0.4002	0.4002	0.4002	0.6311	0.4002	0.4002	2.024	0.7677	0.7347	0.4002	0.4002	1.01613	0.6978	0.6197	1.93862	0.0858	0.1519	0.521202	0.1138	0.0333	1.31287	0.7333	0.1737	0.396994	0.0594	0.0667	0.7574	0.5643	0.5681
		imidazole lactate	15716	C05568	HMDB02320	440129	0.5433	0.6382	0.8078	1.0272	3.7391	0.448	0.7061	0.9728	0.8809	0.6867	0.3505	0.1684	0.4385	0.3591	0.6088	2.5412	1.4837	1.0486	2.7843	1.4308	1.4513	1.3661	1.7669	0.9062	1.6081	0.54688	0.8849	0.7196	0.764227	0.7137	0.6026	0.284993	0.0305	0.0099	0.207276	0.0035	0.0014	1.37495	0.3411	0.2415	1.9214	0.6529	0.6058
		4-imidazoleacetate	32349	C02835	HMDB02024	96215	1.0933	1.237	1.1078	1.2399	1.4548	0.7256	0.3402	0.8146	0.9944	0.7699	0.276	0.2036	0.3564	0.4817	0.8474	1.6655	1.2742	1.0056	1.2242	1.6803	1.4091	0.5693	1.3384	0.4152	1.2577	0.594296	0.04	0.07	0.728445	0.1089	0.1785	0.353036	0.0001	6.7811e-05	0.316082	3.5059e-05	2.2426e-05	1.11691	0.5686	0.3451	1.36903	0.2854	0.3793
	Lysine Metabolism	lysine	1301	C00047	HMDB00182	5962	1.8886	1.8133	1.4941	1.3534	1.4383	1.4437	1.2583	0.5657	1.0916	0.9435	0.953	0.9836	0.6324	0.7892	0.6845	0.6812	1.1183	1.1013	0.9732	1.0164	1.0383	0.9603	0.8193	0.5699	0.7418	0.663871	0.0067	0.0174	0.84443	0.3982	0.4269	0.506116	3.8258e-05	2.205e-05	0.82666	0.2192	0.058	0.612241	0.0007	0.0027	0.778758	0.0826	0.1758
		N6-acetyllysine	36752	C02727	HMDB00206	92832	3.2691	2.356	1.7654	1.4806	1.3648	1.6168	0.6646	0.3198	0.5402	0.5942	14.983	17.5962	8.9565	7.5876	8.2358	0.4943	0.4453	1.0467	1.3322	0.6582	1.1221	0.6146	0.6249	0.4658	0.5791	0.364951	0.0006	0.0026	0.856615	0.9747	0.6937	5.60372	1.0662e-07	1.224e-07	14.4238	1.1976e-10	4.4305e-10	0.388505	0.0006	0.0025	0.911902	0.9323	0.732
		N6,N6,N6-trimethyllysine	1498	C03793	HMDB01325	440120	1.1411	1.3543	1.0225	1.2587	1.4632	1.3776	0.9166	0.6563	0.7655	0.8163	1.7636	2.0198	1.1109	0.9775	1.6695	0.2528	0.7205	0.7222	0.6117	0.691	1.1796	0.6727	1.1239	0.3578	0.4708	0.726353	0.336	0.3676	1.26903	0.2706	0.3266	1.20858	0.227	0.0624	2.51528	0.0002	0.0001	0.480496	0.0037	0.0085	0.839485	0.2588	0.3599
		5-hydroxylysine	15685	C16741	HMDB00450	1029	3.5107	4.945	3.893	4.1579	3.9027	1.3191	1.1779	0.4925	0.9553	1.0755	0.46	0.4389	0.2556	0.289	0.3101	0.3196	0.5621	2.9939	0.6607	1.4335	1.0454	0.6859	1.0592	0.5086	0.3364	0.245981	0.001	0.004	0.608982	0.4114	0.435	0.0859216	2.2569e-07	2.3624e-07	0.293745	0.0082	0.003	0.292504	0.0001	0.0008	0.72416	0.0998	0.1983
		5-(galactosylhydroxy)-L-lysine	43582				1.8512	3.0857	2.4414	2.4869	3.449	0.8945	0.4734	0.5527	0.8436	1.184	0.2384	0.253	0.1449	0.1714	0.1248	0.4496	0.9165	2.2125	0.403	2.0271	1.2133	1.1484	1.0835	0.5071	0.8062	0.296541	0.0004	0.002	0.791935	0.8694	0.6638	0.070038	2.1096e-09	4.3525e-09	0.155192	2.9116e-06	2.6749e-06	0.4513	0.0011	0.0034	1.20523	0.798	0.6818
		saccharopine	1495	C00449	HMDB00279	160556	1.0631	0.4956	2.0215	0.6446	1.5212	3.5121	5.2451	2.4446	1.176	2.476	0.0732	0.0732	0.0732	0.0732	0.0732	0.2149	1.5469	0.9232	0.0732	0.8451	0.2725	1.5663	0.6723	0.4974	0.9924	2.58507	0.0336	0.0619	1.11034	0.0737	0.1393	0.0636965	1.8157e-06	1.4047e-06	0.101574	0.001	0.0005	0.627097	0.0111	0.0191	0.269352	0.0046	0.0339
		2-aminoadipate	6146	C00956	HMDB00510	469	1.3167	2.8779	13.7632	3.8402	4.6293	4.5277	4.2857	1.3112	0.8857	1.7433	0.0609	0.0588	0.1078	0.3788	0.2403	0.2024	3.2076	16.6985	0.2398	1.5876	0.3064	1.1143	0.7364	0.6081	0.7966	0.482592	0.5319	0.5193	0.162373	0.4129	0.435	0.0320351	5.4425e-06	3.7611e-06	0.0385943	0.0018	0.0008	0.830047	0.0196	0.0291	0.279278	0.0127	0.0588
		pipecolate	1444	C00408	HMDB00070	849	0.8219	1.4259	2.9173	1.7264	2.8627	1.5621	0.8528	1.2265	1.1135	0.7211	0.2245	0.1743	0.1743	0.4283	0.409	1.0998	1.7033	4.4353	0.9531	2.0205	1.0572	1	0.9501	0.813	0.6759	0.561399	0.2505	0.2909	0.440286	0.0953	0.1625	0.144594	3.9131e-06	2.8277e-06	0.138112	1.5133e-05	1.1137e-05	1.04693	0.5452	0.3349	0.821074	0.2506	0.3517
		6-oxopiperidine-2-carboxylate	43231		HMDB61705	3014237	2.3857	2.1798	4.2456	1.5984	2.0573	1.3752	1.3844	0.5715	0.813	0.9631	0.3411	0.3893	0.4241	0.9027	0.4633	1.2447	1.8963	5.4259	0.9224	2.2114	0.7564	1.0369	0.7825	0.7105	1.2671	0.409664	0.0219	0.0434	0.389156	0.0575	0.1247	0.202177	1.4085e-05	8.9915e-06	0.215414	0.0004	0.0002	0.938549	0.1631	0.1402	0.891565	0.3394	0.4237
		5-aminovalerate	18319	C00431	HMDB03355	138	1.9563	1.515	1.1271	1.5122	1.7364	1.3518	0.4146	0.4135	0.4153	0.7179	0.135	0.135	0.135	0.2227	0.2375	1.6525	2.4275	1.1357	1.9943	2.3354	0.7596	0.4835	1	0.2774	1.6584	0.422212	0.0005	0.0022	0.437792	0.0013	0.0139	0.110259	2.5201e-09	4.9144e-09	0.0906405	1.5224e-09	3.9322e-09	1.21644	0.763	0.4155	1.26133	0.4622	0.5175
		N-trimethyl 5-aminovalerate	57687				4.1191	2.4587	2.7842	1.7234	1.7999	1.785	0.8766	0.6775	0.588	0.8479	0.3424	0.3424	0.3424	0.3424	0.3424	0.8361	1.2133	3.3539	0.9876	3.38	0.8707	0.5766	1.0124	0.3424	1.1476	0.370577	0.0005	0.0022	0.404231	0.0019	0.0151	0.132865	3.9852e-08	5.0653e-08	0.175214	1.9108e-06	1.8785e-06	0.758298	0.0655	0.0714	0.827162	0.195	0.3052
	Phenylalanine Metabolism	phenylalanine	64	C00079	HMDB00159	6140	1.3813	1.3421	1.143	1.1507	1.0831	1.218	1.1104	0.6467	0.9646	0.8157	0.3532	0.3971	0.255	0.3226	0.3413	0.9971	1.3008	1.0527	1.2471	1.0029	1.0807	1.0657	0.9741	0.6451	0.6962	0.779548	0.1161	0.1642	0.796665	0.0202	0.062	0.27363	1.6177e-11	6.5797e-11	0.298039	2.8281e-11	1.2904e-10	0.918101	0.685	0.3877	0.93826	0.2111	0.3186
		N-acetylphenylalanine	33950	C03519	HMDB00512	74839	0.6992	0.4965	0.5076	0.697	0.4965	0.9451	1.7635	0.9578	1.2019	0.8211	0.7336	0.8181	1.0785	1.017	0.7719	0.9589	0.4965	0.4965	0.983	0.4965	2.2581	1.0309	2.651	1.1753	1.0929	1.96403	0.0055	0.015	2.39208	0.0059	0.0291	1.52551	0.0604	0.0184	1.28784	0.7127	0.1694	1.18455	0.1215	0.1121	1.44272	0.1275	0.2281
		phenyllactate (PLA)	22130	C05607	HMDB00779	3848	0.2766	0.9517	0.716	1.0171	3.672	0.7917	0.7573	0.5193	1	0.6234	0.8796	0.8736	1.5899	0.915	0.4358	1.1304	0.2766	0.6316	1.044	0.2766	0.2766	1.6992	1.1441	4.8611	0.2766	0.556532	0.97	0.7401	2.4582	0.4585	0.4679	0.707616	0.3979	0.1032	1.39733	0.8888	0.2038	0.506407	0.3267	0.233	2.2368	0.8346	0.6878
	Tyrosine Metabolism	tyrosine	1299	C00082	HMDB00158	6057	1.5374	1.4309	1.3815	1.1242	1.0401	1.2276	0.9922	0.7451	0.8683	0.8429	0.2775	0.2832	0.1809	0.2429	0.2367	1.0078	1.2159	1.0228	1.1474	1.1525	1.0647	1.0373	0.8713	0.6385	0.676	0.717843	0.0182	0.0371	0.773078	0.0075	0.0343	0.18747	2.5e-14	2.08e-13	0.220179	7.7e-14	6.18e-13	0.851445	0.2829	0.2102	0.916961	0.1482	0.2521
		4-hydroxyphenylpyruvate	1669	C01179	HMDB00707	979	0.3899	0.3899	1.3626	0.3899	1.4292	0.6788	0.3899	0.3899	0.5877	0.3899	0.3899	0.3899	0.3899	0.3899	0.3899	0.3899	0.3899	0.3899	0.3899	0.3899	0.3899	0.3899	0.3899	0.3899	0.3899	0.614969	0.9771	0.7401	1	0.5751	0.5366	0.492112	0.1385	0.0398	1	1	0.2237	0.492112	0.1385	0.1247	0.800222	0.3282	0.4155
		3-(4-hydroxyphenyl)lactate	32197	C03672	HMDB00755	9378	1.0033	0.7307	1.2619	0.8397	0.9967	1.132	1.1923	0.822	1.0618	0.5121	0.6409	0.2419	1.104	0.7863	0.5605	1.4773	0.9926	0.9903	1.0277	0.8994	1.7302	1.9456	2.0177	1.4985	0.6102	0.976802	0.4752	0.4805	1.44826	0.4623	0.4695	0.689858	0.1349	0.0389	0.618789	0.0156	0.0052	1.11485	0.2904	0.2143	1.65294	0.2811	0.3758
		phenol sulfate	32553	C02180	HMDB60015	74426	0.9077	0.6284	0.9289	0.5156	1.553	0.4741	0.5844	2.0646	0.751	0.708	0.0842	0.1128	0.2721	0.0842	0.1045	1.7559	1.9937	1.8238	1	1.1678	1.0376	1.2687	1.5067	5.336	0.5786	1.0107	0.823	0.6942	1.2566	0.9524	0.6937	0.145094	1.6306e-06	1.2825e-06	0.0849739	3.0099e-08	5.4935e-08	1.70752	0.0564	0.0637	2.12296	0.0404	0.1169
		O-methyltyrosine	37451		HMDB14903	76957	0.8748	0.7847	1.4063	0.657	0.932	1.7547	1.3412	0.5115	1.3333	0.8601	0.5364	0.6306	0.6659	0.6587	0.9172	1.0337	1.0649	1.0528	1.2026	0.9663	1.7903	1.5464	1.4996	0.7038	1.0727	1.2462	0.1056	0.1508	1.24294	0.2278	0.2915	0.732319	0.1652	0.0468	0.640716	0.0086	0.0031	1.14297	0.1564	0.1359	1.13998	0.319	0.4082
		N-formylphenylalanine	48433			759256	7.9497	2.0998	2.0275	0.3474	0.7187	0.6595	1.9824	0.3474	0.3474	0.3474	0.3474	0.3474	1	1.5323	0.3474	0.3474	0.3474	1.3429	0.3474	0.3474	0.8486	0.8616	0.5731	0.4788	0.5584	0.280307	0.1743	0.2206	1.21519	0.5038	0.4898	0.271968	0.152	0.0434	1.30814	0.7028	0.1681	0.207904	0.0753	0.0794	0.901306	0.8337	0.6878
	Tryptophan Metabolism	tryptophan	54	C00078	HMDB00929	6305	1.2689	1.1936	1.0292	1.2204	1.2233	1.1589	1.1058	0.7565	0.9187	0.8738	0.1353	0.1996	0.0782	0.0216	0.0638	0.9708	1.3111	1.0362	1.3637	1.2866	0.913	1.1064	0.9618	0.6875	0.7025	0.811015	0.5913	0.5556	0.732391	0.1697	0.2354	0.0839876	9.5394e-11	3.0178e-10	0.0835232	8.9804e-11	3.4147e-10	1.00556	0.9671	0.4929	0.908075	0.4124	0.4798
		N-acetyltryptophan	33959	C03137	HMDB13713	700653	0.5146	0.5146	0.5146	0.5146	0.5146	0.5146	0.5146	0.5146	0.5146	0.5146	0.6267	0.5146	1.1374	0.9584	1.1233	0.5146	0.5146	0.5146	0.5146	0.5146	0.5146	0.5146	0.5146	0.5146	0.5146	1	1	0.7401	1	1	0.6937	1.69468	7.8161e-06	5.2485e-06	1.69468	7.8161e-06	6.2568e-06	1	1	0.4929	1	1	0.7338
		C-glycosyltryptophan	48782			10981970	2.9874	3.1679	5.2133	2.4628	3.1979	1.21	0.8855	1.2417	0.9163	1.3857	0.1025	0.0528	0.0623	0.0528	0.1174	0.438	0.588	3.5191	0.9069	0.8422	1.0164	0.8596	1.0165	1.1011	0.6664	0.331147	0.0009	0.0038	0.740364	0.7917	0.6288	0.0227725	2.246e-12	1.3323e-11	0.0616123	4.2758e-09	9.7448e-09	0.36961	4.0211e-05	0.0004	0.826358	0.2914	0.3838
		tryptophan betaine	37097	C09213	HMDB61115	442106	3.3781	3.6152	0.6823	2.5908	2.5473	2.4	1.0201	0.5231	0.9309	1.8389	0.375	0.375	0.375	0.375	0.375	0.6249	1.1322	0.6337	0.3957	0.7687	0.5137	0.6113	2.1136	0.375	1.0934	0.523892	0.065	0.1016	1.32398	0.8195	0.6432	0.146328	3.1337e-06	2.3114e-06	0.527396	0.0252	0.0082	0.277453	0.0008	0.0027	0.701177	0.0898	0.1856
		kynurenine	15140	C00328	HMDB00684	161166	1.9215	5.8693	3.6589	2.6866	2.2447	0.8916	0.5124	0.7295	1.2178	0.6174	35.9175	25.213	32.2206	49.3445	55.8484	0.6998	0.749	0.74	0.8791	0.9041	0.7067	0.7108	0.8106	0.3023	0.4878	0.242275	0.0002	0.0011	0.759869	0.2332	0.2955	12.1204	1.3097e-10	3.8713e-10	49.9859	3.93e-13	2.987e-12	0.242476	0.0002	0.0011	0.760501	0.2696	0.366
		kynurenate	1417	C01717	HMDB00715	3845	0.6327	0.6327	0.6327	0.6327	0.6327	0.6327	0.6327	0.6327	0.6327	0.6327	0.9039	0.6327	1.1095	1.3406	0.982	0.6327	0.6327	0.6327	0.6327	0.6327	0.6327	0.6327	0.6327	0.6327	0.6327	1	1	0.7401	1	1	0.6937	1.57063	1.7108e-06	1.3309e-06	1.57063	1.7108e-06	1.7608e-06	1	1	0.4929	1	1	0.7338
		serotonin	2342	C00780	HMDB00259	5202	0.9774	0.5993	0.8133	0.9718	1.2607	5.2972	1.5198	1.0984	1.2714	0.8722	0.2035	0.2035	0.2035	0.2035	0.2035	0.2035	0.2928	0.7449	1.0021	1.072	1.5619	1.3964	1.0753	0.6155	1.9838	2.1761	0.0965	0.1397	2.00069	0.0188	0.0602	0.220119	6.3579e-05	3.4546e-05	0.30691	0.0016	0.0007	0.717209	0.1838	0.1536	0.6594	0.5781	0.571
		tryptamine	6104	C00398	HMDB00303	1150	0.2712	0.7583	0.2712	1.1107	1.5423	1.5996	0.704	1.2451	1.2109	1.0243	0.2712	0.2712	0.2712	0.2712	0.2712	0.2712	0.2712	1.0191	0.2712	0.8331	0.953	0.5892	1.0239	0.2712	0.2712	1.46291	0.059	0.0938	1.16607	0.691	0.5999	0.34297	0.0209	0.0069	0.508665	0.1027	0.0293	0.674254	0.4347	0.2876	0.53744	0.0265	0.0936
		indolelactate	18349	C02043	HMDB00671	92904	0.3857	0.3857	0.3857	0.3857	1.7198	0.3857	0.3857	0.6912	0.4977	0.3857	0.3857	0.3857	0.3857	0.3857	0.3857	0.3857	0.3857	0.3857	0.3857	0.3857	0.3857	1.1296	0.3857	1.6287	0.3857	0.719058	0.6187	0.5696	2.03028	0.441	0.4566	0.591093	0.275	0.0741	1	0.7268	0.1724	0.591093	0.4514	0.2936	1.66897	0.6313	0.5968
		3-indoxyl sulfate	27672		HMDB00682	10258	0.3767	0.3767	1.4228	0.3767	0.6355	0.9222	1.4235	0.7586	1.2875	1.6414	0.3767	0.3767	0.3767	0.3767	0.3767	0.5419	0.3767	0.9059	0.3767	0.3767	1	0.3767	1.9103	0.9052	0.3928	1.89223	0.0049	0.0138	1.77858	0.3222	0.3697	0.590735	0.2663	0.0721	0.730633	0.0679	0.0201	0.808525	0.4407	0.2902	0.759962	0.1886	0.2992
	Leucine, Isoleucine and Valine Metabolism	leucine	60	C00123	HMDB00687	6106	1.5373	1.4162	1.213	1.1939	1.0874	1.1919	1.1081	0.6514	1.0103	0.8494	0.4747	0.553	0.3108	0.4057	0.3978	0.9009	1.167	1.088	1.0517	1.0296	1.0618	0.9897	0.9683	0.6401	0.6861	0.746161	0.0341	0.0623	0.829833	0.0374	0.0941	0.332206	1.1349e-10	3.4374e-10	0.408997	1.2484e-09	3.2863e-09	0.812246	0.1346	0.1219	0.903328	0.1457	0.2507
		N-acetylleucine	1587	C02710	HMDB11756	70912	1.4778	0.3904	0.6068	1.0191	0.7823	1.0132	0.9868	0.4351	0.9457	0.5171	0.3904	0.5196	0.3904	0.3904	0.3904	1.3888	0.3904	0.3904	1.1639	1.4343	1.9248	0.8999	2.0628	0.9562	1.1034	0.911491	0.6937	0.6197	1.45709	0.1702	0.2354	0.486671	0.0425	0.0134	0.436512	0.0026	0.0011	1.11491	0.2181	0.1718	1.78227	0.0327	0.102
		4-methyl-2-oxopentanoate	22116	C00233	HMDB00695	70	0.1278	0.3589	0.8069	0.2922	0.4199	1.3255	2.6303	1.6441	1.082	1.0034	0.1278	0.1278	0.1278	0.1278	0.1278	0.6875	0.1278	0.1278	0.6175	1	2.239	0.4763	1.9037	0.68	0.9591	3.83173	0.001	0.004	2.444	0.0815	0.1494	0.318592	0.0799	0.0239	0.249551	0.0042	0.0016	1.27666	0.1808	0.1517	0.814295	0.5417	0.5628
		isovalerylcarnitine (C5)	34407		HMDB00688	6426851	0.5361	0.4121	2.2659	1.0282	1.4198	1.1653	0.5102	0.5989	0.4362	0.4004	0.2853	0.2853	0.2853	0.2853	0.2853	1.3317	1.323	4.564	0.7269	3.8166	1.0488	0.6935	0.8283	0.2853	1.4728	0.549443	0.2072	0.2523	0.368018	0.0067	0.0315	0.251938	0.0007	0.0003	0.121278	7.7517e-06	6.2418e-06	2.07736	0.0627	0.0693	1.39142	0.806	0.6818
		beta-hydroxyisovalerate	12129		HMDB00754	69362	1.3682	1.3978	1.4961	1.3473	0.9838	0.7005	0.5453	0.637	0.9873	0.4571	0.7419	0.7759	0.3638	0.7013	0.1622	1.4493	1.8222	1.7927	0.5663	2.0647	1.279	1.1032	0.7737	0.6902	1.3532	0.504641	0.0066	0.0173	0.675655	0.133	0.2046	0.416353	7.7824e-05	4.1807e-05	0.356729	3.0379e-05	2.009e-05	1.16714	0.685	0.3877	1.56267	0.0755	0.168
		5-methylnorleucine	43546			94817	1.0065	1.0165	1.1349	0.8897	1.1004	1.1668	1.2524	0.7474	0.8986	0.813	0.3148	0.325	0.3775	0.4438	0.2164	1.3072	1.5009	0.8283	1.3748	1.4248	1.1785	1.3007	1.249	0.5362	0.7006	0.947591	0.5876	0.5546	0.771442	0.0295	0.0787	0.325855	1.9427e-07	2.0952e-07	0.260643	1.5681e-08	3.0665e-08	1.25019	0.1952	0.1605	1.01779	0.6551	0.6066
		isoleucine	1125	C00407	HMDB00172	6306	0.9578	0.9694	1.1125	0.9972	1.0461	1.0626	1.0023	0.6205	1.0116	0.8456	0.3211	0.3547	0.2502	0.2871	0.3165	1.0021	1.3281	1.0827	1.1843	0.9979	1.0722	1.0271	1.0191	0.6885	0.6898	0.893685	0.8092	0.6914	0.803685	0.0282	0.0762	0.300925	6.0398e-11	2.0472e-10	0.273382	8.74e-12	4.6018e-11	1.10075	0.1709	0.1457	0.989896	0.4913	0.5319
		3-methyl-2-oxovalerate	15676	C00671	HMDB03736	47	0.1596	0.1596	0.8434	0.1596	0.4458	1.1244	2.3663	1.6009	1.0425	1.0746	0.1596	0.1596	0.1596	0.1596	0.1596	0.9652	0.1596	0.5458	0.8191	1	2.1639	0.5036	2.1423	0.6739	0.9764	4.07732	0.0002	0.0014	1.85119	0.2238	0.2896	0.451357	0.2083	0.0578	0.228673	0.0006	0.0003	1.97381	0.0122	0.0201	0.896153	0.6706	0.6172
		alpha-hydroxyisovalerate	46537		HMDB00407	99823	0.2572	0.2572	1.2721	0.2572	1.594	0.9538	1.0754	0.5788	0.9253	0.7375	1.0684	0.2572	0.9975	0.8294	1.1158	0.2572	0.2572	1.2816	0.2572	0.2572	0.8899	1.5902	0.6581	1.374	0.8307	1.17404	0.0694	0.1076	2.31254	0.0202	0.062	1.17335	0.1078	0.0317	1.84743	0.0605	0.018	0.635127	0.7632	0.4155	1.25103	0.7674	0.6735
		2-methylbutyrylcarnitine (C5)	45095		HMDB00378	6426901	0.9732	0.9373	2.3088	1.1536	1.6688	1.1039	0.4923	0.8511	0.3761	0.5759	0.3043	0.3043	0.3043	0.3043	0.3043	1.1232	1.3549	3.1221	0.4244	4.5099	1.0268	0.4897	0.7705	0.3043	1.1304	0.482739	0.0147	0.0316	0.353287	0.0035	0.0207	0.21607	2.0979e-05	1.2818e-05	0.14443	6.5017e-06	5.2976e-06	1.49602	0.6035	0.3584	1.09484	0.9124	0.7221
		tiglylcarnitine (C5:1-DC)	35428		HMDB02366	22833596	9.6471	5.6148	6.0556	3.4092	2.6416	2.085	0.7795	0.6883	0.6745	0.6483	0.6483	0.6483	0.6483	0.6483	0.6483	1.0301	1.6686	5.636	0.765	3.7953	0.8812	0.8564	0.7231	0.6875	0.9699	0.178148	8.9173e-06	0.0001	0.319356	0.017	0.0569	0.11844	7.4544e-07	6.5912e-07	0.251377	0.0032	0.0013	0.471166	0.0013	0.0039	0.844635	0.6759	0.6189
		ethylmalonate	15765		HMDB00622	11756	0.5791	0.5791	0.5791	0.5791	0.9969	0.9643	0.6865	0.6626	0.9091	0.5791	5.4507	3.0675	7.2894	6.503	9.5669	1	0.5791	0.5791	2.3316	0.5791	1.1576	0.5791	0.8794	1.0272	0.5791	1.14738	0.5315	0.5193	0.833001	0.836	0.6488	9.62107	1.3325e-10	3.8713e-10	6.28884	1.7187e-09	4.3569e-09	1.52986	0.1153	0.1074	1.11069	0.4332	0.5002
		methylsuccinate	15745		HMDB01844	10349	1.2564	0.2223	0.8009	1.1138	0.9553	0.313	0.6076	0.2223	1.0003	0.4535	27.3254	15.3902	20.6739	16.4779	20.8571	0.6072	2.0932	2.084	0.7195	1.4156	1	0.6215	0.6067	1.0873	0.6709	0.597121	0.0528	0.086	0.576111	0.1681	0.2354	23.162	6.9678e-10	1.7713e-09	14.5566	4.3425e-09	9.7448e-09	1.59117	0.2778	0.2069	1.53518	0.0965	0.1936
		valine	1649	C00183	HMDB00883	6287	1.3708	1.2421	1.1987	1.0653	1.0149	1.415	1.1973	0.7102	0.9851	0.9106	0.4125	0.4903	0.2861	0.3476	0.3735	0.8034	1.1045	1.0739	1.0262	0.8501	1.0756	1.1077	1.0416	0.5385	0.5854	0.885672	0.8877	0.7196	0.895165	0.2019	0.2671	0.324179	4.7423e-09	8.1338e-09	0.393158	3.0821e-08	5.507e-08	0.824553	0.3038	0.2198	0.833391	0.0372	0.1107
		N-acetylvaline	1591		HMDB11757	66789	1.4548	1.1714	0.8839	1.1788	0.8636	1.0034	0.6776	0.452	0.7485	0.3827	1.0038	0.8367	0.9966	0.9932	0.9731	1.1845	1.7448	1.0121	1.3689	1.3653	1.2254	0.6937	1.5945	0.669	1.0491	0.587879	0.0051	0.0142	0.783705	0.0455	0.1086	0.865088	0.8048	0.1949	0.719546	0.0688	0.0203	1.20227	0.1099	0.1036	1.60275	0.0143	0.0624
		3-methyl-2-oxobutyrate	44526	C00141	HMDB00019	49	0.1266	0.1266	1.198	0.3098	0.5505	1.6772	2.177	1.4955	0.1266	0.9893	0.1266	0.1266	0.1266	0.1266	0.1266	0.9351	0.3392	0.4924	0.9235	1.1133	2.1975	0.5839	1.9551	0.6468	1.0107	2.79714	0.0172	0.0359	1.68108	0.5184	0.4979	0.273848	0.0737	0.0221	0.166426	0.0005	0.0003	1.64547	0.0355	0.0441	0.988926	0.7566	0.6676
		isobutyrylcarnitine (C4)	33441		HMDB00736	168379	0.9993	1.0007	3.4964	1.2135	1.7662	2.2055	0.6292	1.196	0.3385	0.3385	0.3385	0.3385	0.3385	0.3385	0.3385	0.3385	1.3749	4.7	0.3385	0.3385	0.5814	0.7442	0.3385	0.5205	0.9225	0.555409	0.0475	0.0799	0.438212	0.7714	0.6226	0.199679	0.0006	0.0003	0.238703	0.1039	0.0296	0.836517	0.0279	0.0373	0.660004	0.5857	0.5753
	Methionine, Cysteine, SAM and Taurine Metabolism	methionine	1302	C00073	HMDB00696	6137	1.5081	1.4295	1.2035	1.08	0.9868	1.4376	1.2591	0.7881	1.0363	0.9699	0.4422	0.559	0.2807	0.4202	0.3619	0.8964	1.1262	1.0206	1.0927	0.8816	1.2689	1.0597	1.0132	0.515	0.718	0.884518	0.9924	0.7401	0.911769	0.2624	0.322	0.33248	4.2908e-09	7.8874e-09	0.41136	3.138e-08	5.507e-08	0.808244	0.2744	0.2049	0.833145	0.0332	0.103
		N-acetylmethionine	1589	C02712	HMDB11745	448580	1.4163	1.2993	0.7278	0.9649	0.6919	1.2294	1.082	0.6713	0.876	0.833	1.3708	1.6304	0.854	1.3065	0.7324	1.4284	0.825	0.6429	1.3153	0.7801	1.7854	0.8671	1.2701	1.0351	0.9168	0.919905	0.5717	0.5498	1.17685	0.7552	0.6196	1.15566	0.1124	0.0329	1.18078	0.904	0.2069	0.978726	0.1397	0.125	1.2521	0.2155	0.3186
		N-formylmethionine	2829	C03145	HMDB01015	439750	1.392	1.2633	0.9145	1.0463	0.7449	1.0355	0.6188	0.9645	0.8873	0.5088	0.5042	0.4223	0.4629	0.6461	0.4198	1.1726	1.083	0.629	1.0917	0.7532	1.7884	1.4594	1.7038	1.2601	1.1912	0.748909	0.0735	0.1117	1.56526	0.0059	0.0291	0.457993	2.4184e-06	1.812e-06	0.519146	2.0693e-06	1.9671e-06	0.882205	0.9423	0.4892	1.84386	6.223e-05	0.0025
		methionine sulfoxide	18374	C02989	HMDB02005	158980	2.8152	1.3249	2.3844	1.1509	1.1182	1.1444	0.6409	0.7881	0.8325	1.4372	0.8325	0.72	0.5883	0.5062	0.4953	1.3969	1.4395	1.6186	1.3472	1.0519	0.9481	0.6746	1.0842	0.4043	0.4149	0.550753	0.0762	0.115	0.514451	0.0026	0.0172	0.357339	0.0002	8.9873e-05	0.458456	0.0008	0.0004	0.779442	0.5447	0.3349	0.728067	0.0409	0.117
		N-acetylmethionine sulfoxide	45428			193368	3.4416	1.1022	0.6519	0.5893	0.5029	1.0227	0.7674	0.6717	1.1721	0.5139	1.4884	1.991	1.1488	1.6839	0.9463	1.1375	0.4337	0.9773	1.2038	0.4249	1.5387	0.6961	1.0664	0.8436	0.6834	0.659648	0.9653	0.7401	1.15585	0.5197	0.498	1.15434	0.0213	0.0071	1.73762	0.0353	0.011	0.664324	0.8122	0.4367	1.16404	0.3583	0.4372
		S-adenosylmethionine (SAM)	15915	C00019	HMDB01185	34756	1.0215	1.031	0.6904	0.8183	0.9466	1.1701	0.9418	0.3586	0.6124	0.7335	1.5683	1.6086	1.2106	1.1909	1.611	1.214	1.2656	0.7839	1.4605	1.1004	0.7359	1.8267	0.9785	0.7835	1.0649	0.846621	0.3756	0.3975	0.925331	0.7625	0.6201	1.59488	0.0022	0.0009	1.23436	0.0246	0.0081	1.29207	0.2937	0.2156	1.41219	0.1088	0.2075
		S-adenosylhomocysteine (SAH)	42382	C00021	HMDB00939	439155	2.6217	2.235	1.9129	1.7978	1.6417	0.9345	1.0819	0.8776	0.7347	1.6383	1.0976	0.9514	0.7642	0.9183	0.4288	1.171	0.8175	0.8453	1.3962	1.142	0.7633	0.9447	0.6415	0.8301	0.5081	0.515912	0.0008	0.0036	0.686467	0.0282	0.0762	0.407509	1.8315e-05	1.1385e-05	0.774442	0.1028	0.0293	0.526197	0.0009	0.0032	0.700152	0.0311	0.099
		homocysteine	15128	C00155	HMDB00742	778	0.2446	0.2446	1.3329	0.2446	0.2446	3.8744	4.3487	0.3054	0.2446	0.2446	0.2446	0.4502	0.2446	0.2446	0.2446	1.3202	0.2446	1.6442	0.2446	0.2446	0.8247	0.8264	2.1901	2.464	1.2038	3.90157	0.0414	0.0718	2.03045	0.0187	0.0602	0.618094	0.9668	0.229	0.386296	0.4294	0.1085	1.60005	0.4535	0.2936	0.832696	0.2664	0.366
		cystathionine	15705	C02291	HMDB00099	439258	0.2535	0.1836	0.2504	0.4918	1.1097	1.6448	0.6834	0.1699	1.1453	0.2416	0.8439	0.6282	1.0038	1.2862	1.8733	2.2691	0.9962	0.6125	2.8558	0.5929	1.4017	1.4486	1.199	0.7829	0.6236	1.69725	0.1479	0.1953	0.744667	0.756	0.6196	2.46195	0.0206	0.0069	0.76918	0.806	0.1876	3.20074	0.012	0.02	1.40432	0.3576	0.4372
		cysteine	1868	C00097	HMDB00574	5862	1.0131	1.124	1.0006	1.1003	1.3041	1.5229	1.3153	0.6876	0.5685	1.2124	1.2356	0.9253	0.7146	1.3385	1.0893	0.661	0.6991	0.6644	1.0987	0.7062	1.2513	1.1362	0.7964	0.5734	0.6066	0.957525	0.9062	0.7278	1.13958	0.5554	0.5217	0.956912	0.8287	0.2	1.38489	0.1047	0.0297	0.690966	0.0694	0.0748	0.822338	0.2443	0.3471
		N-acetylcysteine	1586	C06809	HMDB01890	12035	0.7691	0.2714	0.4347	0.609	0.8857	0.5845	0.7935	0.56	1.0895	0.5496	1.2275	1.4692	1.1729	1.4351	0.808	2.0754	0.8121	0.5144	3.6102	0.9598	1.6183	1.321	1.9522	1.0239	1	1.20445	0.8294	0.6944	0.867472	0.8746	0.6654	2.05822	0.0058	0.0022	0.766781	0.4888	0.1217	2.68423	0.0011	0.0035	1.93324	0.0027	0.0258
		S-methylcysteine	39592		HMDB02108	24417	4.4753	4.5907	1.5441	2.3073	2.0538	1.2602	0.3685	0.5588	0.5572	0.3685	0.9751	1.1309	0.3954	0.3685	0.4616	0.9571	1.5169	0.8633	1	1.0646	1.1052	1.2201	0.8521	0.4611	0.7671	0.207946	7.7331e-09	3.5027e-06	0.815565	0.2283	0.2915	0.222527	2.373e-09	4.7579e-09	0.616727	0.0003	0.0002	0.360819	1.068e-05	0.0001	1.41514	0.0256	0.0921
		cysteine sulfinic acid	37443	C00606	HMDB00996	109	0.2594	0.1139	1.2408	3.2667	0.8764	2.1822	0.9741	0.1907	1.2782	0.163	0.198	0.1396	0.4103	0.0704	0.651	11.186	10.2495	1.4238	7.3308	0.1918	5.1866	4.8927	8.4728	1.0259	1.5729	0.831689	0.9526	0.7401	0.696168	0.9835	0.6937	0.255211	0.2341	0.064	0.048361	0.0013	0.0006	5.2772	0.0211	0.0305	4.4173	0.0177	0.0711
		hypotaurine	590	C00519	HMDB00965	107812	1.1495	1.4675	3.7411	2.4382	2.0836	0.5931	0.4613	0.4305	0.5499	0.203	0.0183	0.0032	0.0286	0.0101	0.085	2.5244	4.891	2.5163	1.4616	2.788	1.1121	1.2754	1.7843	0.1128	1.6632	0.205682	0.0038	0.0111	0.419411	0.06	0.1266	0.0133457	7.344e-09	1.169e-08	0.0102388	4.2152e-09	9.7448e-09	1.30344	0.7502	0.4115	2.65788	0.1256	0.2276
		taurine	2125	C00245	HMDB00251	1123	4.5912	4.6075	2.1555	3.3924	3.6781	0.5994	0.2237	1.1219	0.5486	0.5422	0.0005	0.0005	0.0019	0.0019	0.0051	3.5986	2.8386	3.3074	3.5912	4.6742	0.6114	0.2168	1.114	0.2412	1.4443	0.164768	7.314e-05	0.0006	0.201427	0.0002	0.0079	0.000537322	8e-15	8.2e-14	0.000549695	1.2e-14	1.46e-13	0.977492	0.7004	0.3935	1.19497	0.9562	0.7338
		N-acetyltaurine	48187			159864	0.7436	1.2561	0.047	1.0058	0.9942	0.0443	0.0443	0.2773	0.0443	0.0488	0.0443	0.0443	0.0443	0.0443	0.0443	5.5167	1.5591	2.8128	4.349	7.4668	0.6128	0.0443	2.1663	0.2233	2.4524	0.113426	0.0016	0.0059	0.253363	0.0023	0.0161	0.054736	0.0005	0.0002	0.0102053	4.1701e-07	5.2855e-07	5.36348	0.0049	0.01	11.9806	0.0034	0.0295
	Urea cycle; Arginine and Proline Metabolism	arginine	1638	C00062	HMDB00517	232	2.4778	2.2595	1.7102	1.5994	1.2908	1.4139	1.2783	0.6949	1.0293	0.9707	0.7442	0.8255	0.4535	0.6666	0.4951	0.6424	1.0615	1.0299	0.9659	1.1024	1.1391	0.7987	0.782	0.5921	0.6353	0.576919	0.0012	0.0047	0.821974	0.274	0.3286	0.34108	1.861e-07	2.0537e-07	0.663231	0.0059	0.0022	0.51427	0.0001	0.0009	0.732713	0.055	0.1386
		argininosuccinate	15497	C03406	HMDB00052	828	1.0995	1.2377	2.2886	1.2606	1.2097	2.2568	1.4899	3.1386	1.9729	2.1013	0.1851	0.2282	0.2409	0.1646	0.3706	0.4342	0.4162	0.9805	0.6592	0.3622	1.6005	1.0195	1.0438	0.4747	0.4876	1.54444	0.0585	0.0933	1.62188	0.0571	0.1247	0.167613	6.7025e-07	6.039e-07	0.416997	0.0009	0.0004	0.401953	0.0044	0.0093	0.422109	0.0046	0.0339
		ornithine	1493	C00077	HMDB03374	6262	1.2457	1.3697	0.9883	0.9636	1.0117	1.2105	0.7395	0.5152	0.6758	0.9064	2.3137	1.8729	1.6498	2.0568	1.7661	1.1245	2.4394	1.1119	1.5127	0.8266	0.4857	0.8903	0.5894	0.385	0.7741	0.725471	0.4784	0.4826	0.445396	0.0004	0.0086	1.73137	0.0006	0.0003	1.37693	0.0042	0.0016	1.25741	0.4221	0.2817	0.771977	0.0127	0.0588
		2-oxoarginine*	55072	C03771	HMDB04225	558	2.386	1.6398	2.6177	1.1653	0.7721	1.6461	1.215	0.957	1.2703	0.5919	0.9836	1.5555	2.6649	1.6766	1.5087	0.597	0.4579	1.2065	0.8254	0.6875	1	0.7216	0.7511	0.6598	0.5623	0.66197	0.1588	0.2061	0.978936	0.5088	0.492	0.977671	0.3851	0.1	2.22274	9.9974e-05	5.8988e-05	0.439849	0.0008	0.0028	0.650459	0.0849	0.1799
		citrulline	2132	C00327	HMDB00904	9750	1.0259	1.2354	0.9015	0.884	0.9257	0.5161	0.5742	0.7372	0.7056	0.604	1.3366	0.9741	1.0343	1.4443	0.7469	1.9907	2.6976	1.1541	1.6284	1.9401	1.3233	0.599	0.7788	1.3076	0.757	0.63089	0.0079	0.0196	0.506402	0.0002	0.0079	1.11336	0.424	0.1094	0.588275	0.0149	0.0051	1.89259	0.0024	0.0059	1.51914	0.0878	0.1826
		proline	1898	C00148	HMDB00162	145742	1.464	1.3252	1.1356	1.0467	0.912	1.0984	0.9533	0.7053	0.945	0.6071	0.398	0.3402	0.3985	0.4563	0.7032	1.7241	2.056	1.6718	1.4087	1.4376	1.0829	0.9219	1.169	0.7153	1.2301	0.732404	0.2285	0.2716	0.616905	0.0083	0.0366	0.390278	1.252e-05	8.1431e-06	0.276711	1.5219e-07	2.2893e-07	1.41042	0.0476	0.0555	1.188	0.6771	0.6189
		dimethylarginine (SDMA + ADMA)	36808	C03626	HMDB01539	123831	4.377	3.4926	1.1747	1.7737	1.2912	2.1285	1.4354	0.5073	0.8071	0.759	1.5838	1.843	1.0611	1.3258	1.4108	0.3759	0.5284	0.5994	0.6529	0.9389	1.2488	0.4965	0.5459	0.3292	0.5217	0.465539	0.0486	0.0806	1.01505	0.9036	0.6743	0.596612	0.5258	0.133	2.33387	0.003	0.0012	0.255632	0.0007	0.0026	0.557377	0.0546	0.1386
		N-acetylarginine	33953	C02562	HMDB04620	67427	1.5999	1.3946	1.8779	1.1806	1.3784	1.7744	0.9725	0.2601	0.9277	0.9362	0.6318	0.7921	0.7778	0.2311	1	0.2311	0.2311	1.3196	0.748	1.447	1.6355	0.6604	1.6805	0.2311	0.9288	0.655449	0.2519	0.2911	1.29157	0.3703	0.4074	0.461932	0.0581	0.0177	0.863207	0.7453	0.1755	0.535135	0.0298	0.0389	1.05449	0.8101	0.6818
		trans-4-hydroxyproline	32306	C01157	HMDB00725	5810	0.9697	1.1088	1.0096	1.5827	1.518	0.6583	0.6391	0.4727	0.9199	0.575	1.6522	1.1514	2.5256	4.2537	3.2689	0.7876	1.0438	1.1668	0.9904	0.877	0.8735	0.5226	0.9206	0.4236	0.5587	0.527566	0.0485	0.0806	0.678025	0.0766	0.1426	2.07662	0.0053	0.002	2.64136	0.0004	0.0002	0.786194	0.291	0.2143	1.01041	0.4051	0.4758
		pro-hydroxy-pro	35127		HMDB06695	11673055	0.3936	0.6542	1.5476	1.3756	1.1676	1.5004	1.1941	0.8296	1.9956	0.5287	0.2942	0.2942	0.2942	0.2942	0.2942	0.5302	0.7928	1.1539	0.7789	0.3846	1.9543	0.8194	1.7175	0.5254	0.2942	1.17705	0.2005	0.2461	1.45885	0.6208	0.5619	0.286265	0.0007	0.0003	0.404076	0.0021	0.0009	0.708442	0.6499	0.3741	0.87805	0.2144	0.3186
		N-methylproline	37431			557	0.4197	1.8106	1.8842	0.6826	0.6152	0.4197	0.4197	0.8802	1.0305	0.4855	0.4197	0.4197	0.4197	0.4197	0.4197	1.0628	1.358	0.8311	0.9726	0.4197	1.3753	0.4197	1	0.5679	0.4197	0.597823	0.4916	0.4938	0.814478	0.8197	0.6432	0.387728	0.0339	0.0109	0.451854	0.0436	0.0134	0.858083	0.9041	0.4719	1.16906	0.7318	0.6533
		N-monomethylarginine	43586	C03884	HMDB29416	132862	3.6709	3.1887	1.7978	1.7528	1.4468	2.2693	1.8929	0.831	1.2599	1.2405	1.1982	1.4506	0.6101	1.0259	0.8217	0.4965	0.4542	0.7274	0.7808	0.8681	1.6018	0.7404	0.8729	0.5196	0.6878	0.631998	0.2387	0.2802	1.32928	0.2782	0.3327	0.430674	0.0089	0.0032	1.53487	0.1209	0.0338	0.280594	0.0002	0.0011	0.59017	0.0406	0.1169
	Creatine Metabolism	guanidinoacetate	43802	C00581	HMDB00128	763	0.7041	0.7041	0.7041	0.7041	0.7041	0.7041	0.7041	0.7041	0.7041	0.7041	0.8384	3.4646	1.1616	0.7041	0.7671	0.7041	0.7041	0.7041	0.7041	0.7041	0.7041	0.7041	0.7041	0.7041	0.7041	1	1	0.7401	1	1	0.6937	1.97012	0.0049	0.0019	1.97012	0.0049	0.0019	1	1	0.4929	1	1	0.7338
		creatine	27718	C00300	HMDB00064	586	1.6608	1.5068	1.6436	1.3302	1.5103	1.0059	1.2268	0.7418	0.7205	1.0057	0.1268	0.1255	0.0802	0.1216	0.227	1.2928	1.3447	1.4346	1.4022	2.106	0.7125	0.9943	0.9782	0.7108	1.4819	0.614334	0.0159	0.0337	0.643471	0.1955	0.261	0.0890129	9.2862e-11	3.0045e-10	0.0898513	7.8105e-10	2.2274e-09	0.990669	0.1754	0.1482	1.03765	0.9133	0.7221
		creatinine	513	C00791	HMDB00562	588	1.8229	1.7349	2.1433	1.4737	1.7234	0.9844	1.0396	0.7738	0.7801	1.0671	0.0695	0.039	0.0166	0.0247	0.0509	1.0387	1.2028	1.7223	1.3049	2.628	0.5643	0.6904	1.0156	0.4421	1.4378	0.522016	0.0081	0.02	0.525561	0.032	0.0837	0.0225551	1.53e-13	1.144e-12	0.0254157	8.82e-13	5.752e-12	0.887449	0.1351	0.122	0.893477	0.3663	0.4434
		creatine phosphate	33951	C02305	HMDB01511	587	2.2512	2.7059	3.6183	2.4042	1.7913	0.7125	0.7031	0.248	0.3808	1.0207	0.0241	0.0241	0.0241	0.0241	0.0241	0.6225	1.2166	2.1378	1.1519	3.7734	0.0259	0.0241	0.757	0.0241	0.9793	0.240007	0.0147	0.0316	0.203365	0.0057	0.0289	0.00943551	4.5002e-07	4.2996e-07	0.013536	2.2554e-05	1.5672e-05	0.697069	0.0826	0.0854	0.59065	0.0359	0.1081
	Polyamine Metabolism	putrescine	1408	C00134	HMDB01414	1045	1.6321	1.7606	0.1892	1.3323	1.6137	1	1.9743	0.2773	0.7688	0.3054	0.1508	0.16	0.0758	0.2651	0.0758	15.1249	7.7766	2.7293	14.6782	1.5452	0.3878	13.8705	0.5303	3.7453	4.5518	0.662663	0.6768	0.61	0.551574	0.1655	0.2354	0.111445	0.0059	0.0022	0.0173818	1.0242e-05	7.8761e-06	6.41159	0.012	0.02	5.33675	0.0961	0.1936
		spermidine	485	C00315	HMDB01257	1102	1.6521	1.3845	1.6667	1.0483	1.1029	1.958	1.1206	0.3239	1.1487	0.6492	0.1327	0.1489	0.1489	0.4013	0.2473	1.1963	1.7697	1.0012	0.9988	1.3493	0.9892	1.8484	1.2531	0.7164	1.29	0.758684	0.2434	0.2834	0.965449	0.8511	0.6534	0.157429	5.386e-06	3.7402e-06	0.170871	2.6054e-05	1.7832e-05	0.921336	0.4859	0.3099	1.17243	0.503	0.5398
		N('1)-acetylspermidine	57689	C00612	HMDB01276	496	3.0954	2.9035	0.9803	4.4485	2.7704	1.2452	0.7309	0.6308	4.95	1.0197	0.3226	0.4437	0.2016	0.3223	0.2537	0.5383	1.5141	0.4374	0.4461	2.0331	1.5423	0.7851	1.0815	0.7455	1.2251	0.604067	0.1198	0.1674	1.08261	0.1537	0.225	0.10874	2.1554e-06	1.6408e-06	0.310706	0.0149	0.0051	0.349976	0.0009	0.0031	0.62723	0.4387	0.5026
		spermine	603	C00750	HMDB01256	1103	6.3515	3.7546	0.1069	0.7292	0.08	1.1898	2.6223	1.1795	0.6709	3.0096	0.0349	0.9048	0.0349	2.2054	1.262	0.0349	1.041	0.1584	0.1768	6.2627	2.6487	0.959	4.3911	0.1566	1.1577	0.786785	0.5942	0.5561	1.21362	0.3006	0.352	0.403005	0.6781	0.1682	0.578853	0.9317	0.2126	0.696213	0.617	0.3622	1.07392	0.9897	0.7338
		5-methylthioadenosine (MTA)	1419	C00170	HMDB01173	439176	0.9013	0.9944	0.7499	0.8492	1.0282	1.006	0.6796	0.3272	1.0056	0.5943	1.4176	1.4954	1.1172	1.056	1.1859	1.1351	1.2489	0.8837	1.4758	1.2368	0.7343	1.7555	0.9648	0.8259	1.225	0.79874	0.1492	0.1965	0.920606	0.7136	0.6026	1.38671	0.0191	0.0064	1.04879	0.2356	0.062	1.3222	0.1998	0.162	1.52393	0.0234	0.0859
		N-acetylputrescine	37496	C02714	HMDB02064	122356	1	1.1268	0.3182	1.1229	1.5225	0.6793	0.6395	0.1028	0.6091	0.1028	1.1	1.1395	0.8226	0.9304	0.6253	26.4744	9.2258	4.7805	25.8373	1.7012	0.4482	11.8516	0.4884	5.5436	3.7169	0.419122	0.1445	0.192	0.324154	0.0712	0.1368	0.907159	0.9972	0.2326	0.0678897	0.0036	0.0014	13.3623	0.0036	0.0082	10.3345	0.0086	0.0475
	Guanidino and Acetamido Metabolism	4-guanidinobutanoate	15681	C01035	HMDB03464	500	3.7679	1.9037	3.3718	1.9438	1.9607	6.6302	0.2914	1.5892	0.373	2.3774	0.2694	0.1643	0.5298	0.4768	1.0275	2.3829	1.1214	1.338	0.9725	3.2591	0.6031	0.2643	0.6493	0.143	1.3666	0.869732	0.0615	0.097	0.333517	0.0104	0.0434	0.190595	0.0003	0.0001	0.271967	0.0139	0.0048	0.700801	0.1146	0.107	0.268737	0.0215	0.0823
	Glutathione Metabolism	glutathione, reduced (GSH)	2127	C00051	HMDB00125	124886	0.9992	1.166	1.383	1.0948	1.0796	2.3274	1.8169	0.833	1.3138	1.3425	0.2112	0.1083	0.216	0.1776	0.2962	1.4363	1.5162	0.6549	1.0205	1.0008	1.1107	0.889	0.974	0.9027	0.929	1.33394	0.0952	0.1382	0.853732	0.4275	0.4448	0.176371	8.2968e-10	2.0019e-09	0.179313	1.1276e-09	3.0871e-09	0.983591	0.85	0.4522	0.629506	0.0123	0.058
		glutathione, oxidized (GSSG)	27727	C00127	HMDB03337	65359	1.7457	1.8956	1.6709	1.3997	1.188	1.6798	1.411	0.5654	1.418	0.9722	0.6196	0.3646	0.6442	0.5105	0.5111	1.6431	2.2999	0.9594	1.2548	1.6114	0.7591	0.5422	0.855	1.0278	0.8701	0.765377	0.1175	0.1653	0.52187	0.0066	0.0315	0.335447	1.2527e-05	8.1431e-06	0.341117	3.9895e-05	2.5283e-05	0.98338	0.6126	0.3622	0.670515	0.0706	0.1617
		cysteine-glutathione disulfide	35159		HMDB00656	4247235	1.9374	1.4155	1.3108	1.2763	1.0384	1.0239	0.9487	0.6151	0.3805	0.8346	2.0017	1.3224	1.2968	1.9339	1.4854	0.6196	0.7184	0.935	1.0971	0.629	0.9428	0.8178	0.5263	0.592	0.4119	0.544939	0.0038	0.011	0.822885	0.4956	0.4894	1.15216	0.3222	0.0848	2.0105	0.0006	0.0003	0.573068	0.006	0.0117	0.865362	0.631	0.5968
		S-methylglutathione	33944	C11347		3605667	0.2028	0.8096	0.6611	1.0641	1.5502	2.3	1.1685	1	1.7921	0.5995	0.2134	0.2028	0.2469	0.2028	0.6092	1.6479	1.3472	0.2028	1.6756	1.1633	1.3298	0.7299	2.0255	0.7311	1.4749	1.59991	0.1554	0.2023	1.04214	0.7031	0.6024	0.344023	0.0461	0.0144	0.244351	0.0069	0.0025	1.4079	0.3855	0.2625	0.917071	0.8414	0.6908
		cysteinylglycine	35637	C01419	HMDB00078	439498	0.7898	0.9813	1.2426	0.9175	1.0187	2.2227	2.0299	0.8517	1.184	1.7662	1.1981	1.1208	0.4473	0.7699	0.4468	1.1997	1.235	0.6442	1.0454	0.977	1.1169	0.9188	1.1376	0.9328	1.1074	1.6272	0.0085	0.0206	1.02199	0.9177	0.6823	0.804643	0.0645	0.0195	0.780762	0.0337	0.0106	1.03059	0.7493	0.4115	0.647278	0.0218	0.0823
		5-oxoproline	1494	C01879	HMDB00267	7405	0.4229	0.3634	0.8479	0.5532	0.5688	1.8499	1.706	1.1912	1.4104	1.0144	0.3532	0.2495	0.3515	0.2625	0.457	1.4199	0.7638	1.1014	1.7203	0.5061	1.4473	1.4903	1.4529	0.9856	1.2921	2.6021	1.4336e-05	0.0002	1.20987	0.311	0.3604	0.607249	0.0436	0.0137	0.303674	1.739e-06	1.7765e-06	1.99967	0.0002	0.0011	0.929768	0.887	0.7112
		2-hydroxybutyrate/2-hydroxyisobutyrate	52281				0.3168	0.3168	1.1887	1.5202	0.9594	0.7342	0.8475	0.3168	1	0.4652	1.4748	0.649	1.3209	1.1202	1.058	1.4367	0.3168	0.3168	1.2036	0.3168	0.3419	0.6426	0.3168	1.3495	0.6551	0.78191	0.8033	0.6884	0.920684	0.9495	0.6937	1.30707	0.0822	0.0246	1.56596	0.0736	0.0215	0.834678	0.9541	0.4929	0.982817	0.8078	0.6818
		ophthalmate	34592		HMDB05765	7018721	5.1013	3.0113	2.417	0.9335	0.4064	2.4056	2.4482	0.9829	2.0945	2.8698	0.115	0.115	0.115	0.115	0.115	0.3032	0.195	1.5639	0.115	0.5178	1.2936	0.5686	1.0171	0.2666	0.7454	0.909979	0.3581	0.3817	1.44395	0.0953	0.1625	0.0484435	2.1404e-07	2.2739e-07	0.213366	0.0019	0.0008	0.227044	0.0005	0.0022	0.360272	0.0035	0.0296
		S-nitrosoglutathione (GSNO)	47127		HMDB04645	3514	1.1338	1.4623	0.3354	1.2369	1.368	0.3869	0.8004	0.5452	0.7775	0.3354	0.3354	0.3354	0.3354	0.3354	0.3354	1.7651	0.8287	1.2116	0.9839	2.422	1.1186	0.6515	1.0161	1.2379	0.9274	0.513944	0.0099	0.0231	0.686631	0.1832	0.2493	0.302904	0.0001	6.4218e-05	0.232552	2.5546e-05	1.7573e-05	1.30253	0.4962	0.3155	1.74018	0.0429	0.1196
		4-hydroxy-nonenal-glutathione	48504				2.1782	2.7632	1.6968	1.365	1.1798	0.8485	1.1969	0.3638	0.8222	0.5863	0.5572	0.2971	0.7198	0.9511	0.3783	2.2662	2.5634	1.3653	1.9661	2.3468	0.8399	0.7461	0.9551	1.1459	1.0449	0.415736	0.0003	0.0016	0.450323	0.0013	0.0139	0.316182	1.9613e-05	1.2139e-05	0.276319	5.9485e-06	4.9651e-06	1.14427	0.5962	0.3568	1.23946	0.2528	0.3537
Peptide	Gamma-glutamyl Amino Acid	gamma-glutamylcysteine	1778	C00669	HMDB01049	842	1.4332	1.2131	1.2299	0.8711	0.971	2.0564	2.4737	1.029	2.3491	1.7832	0.4309	0.3367	0.6904	0.717	0.7171	0.8972	0.4772	0.8474	1.3784	0.39	1.4037	1.8172	1.1065	1.2868	0.6353	1.6948	0.0736	0.1117	1.56621	0.0209	0.0635	0.505762	0.0127	0.0044	0.724801	0.1725	0.0469	0.697795	0.2006	0.1621	0.64485	0.4889	0.5319
		gamma-glutamylglutamate	36738	C05282	HMDB11737	92865	1.8211	1.4477	0.8109	1.4793	1.0955	1.0814	0.8899	0.462	0.8945	0.661	1.2181	0.9518	1.5006	1.6648	1.2215	1.489	1.606	0.8495	2.5964	1.0152	0.7749	0.6333	0.7634	0.7378	0.5696	0.599414	0.0051	0.0142	0.460423	0.0009	0.0116	0.985318	0.7036	0.1739	0.867749	0.857	0.1975	1.13549	0.8409	0.4481	0.872192	0.5768	0.571
		gamma-glutamylglutamine	2730	C05283	HMDB11738	150914	1.2746	1.3879	3.3611	0.5673	0.3008	1.8419	5.6532	0.2723	0.82	0.6671	3.0916	3.0871	1.3426	2.4712	2.8891	0.7846	0.6546	1.9979	1	1.6584	0.415	0.9323	0.377	0.1067	1.1626	1.34285	0.6697	0.6079	0.491116	0.0908	0.1573	1.86915	0.015	0.0051	2.1133	0.1062	0.03	0.88447	0.3441	0.2431	0.323475	0.2291	0.3299
		gamma-glutamylisoleucine*	34456		HMDB11170	14253342	5.079	3.4053	1.3965	1.2004	0.886	2.369	1.9684	0.9397	1.5592	1.7736	0.3596	0.3488	0.5883	0.4988	0.5503	0.7147	0.6629	1.353	0.7353	0.6444	1.338	0.7623	1.0606	0.3526	0.4745	0.719458	0.8166	0.6914	0.970245	0.7555	0.6196	0.196019	4.5625e-05	2.598e-05	0.570713	0.0493	0.0149	0.343464	0.0058	0.0114	0.463188	0.0048	0.0349
		gamma-glutamylleucine	18369		HMDB11171	151023	3.9327	2.723	1.1995	0.9039	0.6049	1.8524	1.6981	0.6633	1.0879	1.755	1.1687	0.9874	0.4949	0.6491	0.3805	0.8567	0.5905	1.2039	1.0072	0.941	1.1229	0.6539	1.0875	0.8131	0.5436	0.753599	0.8443	0.7017	0.917748	0.6669	0.5847	0.393059	0.0056	0.0021	0.800252	0.1968	0.0528	0.491168	0.092	0.0906	0.598155	0.0584	0.1428
		gamma-glutamyl-epsilon-lysine	33934		HMDB03869	7015685	0.732	1.1254	1.2968	0.8043	0.4911	2.0065	1.0521	1.0505	1.7387	0.9223	0.0413	0.0704	0.0252	0.0252	0.0252	0.2224	0.3342	3.8683	0.1911	1.0077	2.3878	1.0593	1.9509	0.2963	0.4185	1.52151	0.2981	0.3333	1.08697	0.1453	0.2188	0.0420937	4.7655e-08	5.9509e-08	0.0333055	3.5615e-07	4.6431e-07	1.26387	0.3117	0.2244	0.902911	0.5612	0.5681
		gamma-glutamylmethionine	44872		HMDB29155	7009567	0.4016	1.7526	0.8556	1	0.8185	0.8083	1.4625	0.4016	0.4016	0.6438	0.912	2.1223	0.4016	1.0656	1.8685	0.4016	0.4016	0.4016	1.8996	0.4016	0.4016	0.4016	0.5407	0.7009	0.4016	0.770002	0.9009	0.7261	0.697775	0.5873	0.5444	1.3193	0.3068	0.0816	1.81689	0.1124	0.0317	0.726135	0.5477	0.3358	0.658024	0.312	0.4038
		gamma-glutamylphenylalanine	33422		HMDB00594	111299	0.4445	0.4445	0.4445	0.4445	0.4445	3.9787	2.4465	0.4445	1	1.2107	0.4445	0.4445	0.4445	0.4445	0.4445	0.4445	0.4445	0.4445	0.4445	0.4445	0.9796	0.6461	0.4445	0.4445	0.4445	4.08567	4.0102e-05	0.0004	1.33147	0.634	0.566	1	1	0.2326	1	0.6732	0.1625	1	0.6732	0.3839	0.325889	0.0003	0.0067
		gamma-glutamylthreonine	33364		HMDB29159	76078708	7.8839	4.9769	2.5125	2.1171	0.8939	4.068	6.6605	0.7951	3.4028	2.6767	0.2505	0.2038	0.2688	0.2992	0.4734	1.1061	0.8531	1.1985	0.7886	0.85	0.8581	1.4552	0.7729	0.815	1.1344	0.957507	0.6856	0.6162	1.04989	0.6086	0.5549	0.0813575	6.1926e-07	5.6511e-07	0.311845	0.0011	0.0005	0.260891	0.0031	0.0073	0.286063	0.004	0.0319
		gamma-glutamylvaline	43829		HMDB11172	7015683	4.3642	2.9375	1.3898	0.9551	0.731	2.0022	1.4674	0.7662	1.2987	1.5928	0.079	0.079	0.0888	0.0857	0.0928	0.5424	0.4577	1.3461	0.3973	0.8488	1.0449	0.7229	1.1467	0.1943	0.3036	0.686797	0.607	0.5646	0.949921	0.6042	0.554	0.0409825	1.403e-09	3.0262e-09	0.118392	1.9414e-07	2.7682e-07	0.346159	0.0123	0.0201	0.478779	0.0121	0.058
	Dipeptide	alanylleucine	37093		HMDB28691	259583	1.0315	1.5678	0.5103	1.119	0.3137	1.2491	0.5594	0.3219	0.8975	2.7453	2.0103	3.1869	0.2612	0.8232	0.083	1.6935	1.5209	1.2871	0.9685	1.0465	1.6831	0.8288	1.3877	1.1143	0.5333	1.27099	0.811	0.6914	0.851255	0.7542	0.6196	1.40118	0.4827	0.1232	0.97669	0.1119	0.0316	1.43463	0.3545	0.2469	0.960854	0.3931	0.4683
		glycylisoleucine	36659		HMDB28844	88079	0.9584	1.0198	0.9802	0.8269	0.7272	2.5047	1.1498	0.5922	1.595	2.751	1.7283	2.7018	0.401	1.1394	0.3725	0.6149	0.4249	1.1569	0.5215	0.5105	2.4584	1.5397	2.5576	0.3878	1.0998	1.9042	0.0918	0.135	2.49119	0.0314	0.0829	1.40565	0.6317	0.1578	1.96457	0.3752	0.0956	0.715501	0.6788	0.3863	0.936062	0.9037	0.7183
		glycylleucine	34398	C02155	HMDB00759	92843	1.9217	1.7828	1.0077	0.9469	0.844	1.9695	1.0386	0.3929	1.1257	1.4339	1.8353	2.9949	0.6393	1.4477	0.5643	0.6731	0.4626	1.0598	0.5596	0.7099	2.4804	1.4123	1.4646	0.4413	0.6788	0.916578	0.838	0.6985	1.86938	0.0816	0.1494	1.15045	0.5113	0.13	2.15916	0.0494	0.0149	0.532823	0.1701	0.1453	1.0867	0.5439	0.5628
		glycylvaline	18357		HMDB28854	97417	2.762	2.1756	1.0608	0.9267	0.5544	2.0662	1.1439	0.8165	1.1855	1.2468	2.4072	3.513	0.78	1.7284	0.7743	0.6933	0.5829	0.7279	0.4767	0.9032	2.0581	0.9949	1.2247	0.5125	0.8345	0.863547	0.9327	0.7373	1.66215	0.1167	0.187	1.23042	0.2097	0.0581	2.71953	0.0106	0.0037	0.452437	0.1437	0.1271	0.870845	0.9745	0.7338
		histidylalanine	42027		HMDB28878	351667	2.4128	2.3052	0.5454	1.1895	0.3165	1.769	0.7479	0.3901	0.6931	1.7292	5.7115	10.4216	1	4.2881	1.1113	0.5141	0.3081	0.481	0.3081	0.3081	2.6034	0.8602	1.3334	0.3081	0.3661	0.787263	0.784	0.6803	2.85047	0.0689	0.1367	3.32858	0.0039	0.0015	11.7393	4.2924e-05	2.7077e-05	0.283541	0.0658	0.0714	1.02663	0.8023	0.6818
		isoleucylglycine	40008		HMDB28907	342532	1.409	1.5272	1.0557	0.8418	1.0335	1.7983	1.8144	0.3388	1.7109	3.3993	1.947	2.5711	0.6735	0.8912	0.3053	0.6153	0.6315	0.9619	0.5039	0.7606	2.1047	1.494	1.4445	0.3588	0.9665	1.54447	0.2993	0.3339	1.83361	0.0864	0.1522	1.08878	0.746	0.1828	1.83925	0.242	0.0636	0.591969	0.1406	0.1255	0.702793	0.4352	0.5012
		leucylalanine	40010		HMDB28922	259321	3.1185	2.9724	0.5463	1.2853	0.4465	1.7876	0.8754	0.498	0.6324	2.3578	4.5262	7.3638	0.6291	2.1653	0.2366	1.4841	1.4818	1.1415	0.2366	1.0305	1.3844	0.8393	0.9695	1.5141	0.7138	0.734998	0.5179	0.5111	1.00867	0.7281	0.6096	1.78289	0.6318	0.1578	2.77626	0.2622	0.0684	0.642191	0.5123	0.3226	0.881308	0.7347	0.6534
		leucylglycine	40045		HMDB28929	79070	1.6038	2.0839	0.6156	1.049	0.4662	1.2251	0.5344	0.5375	0.8118	2.245	1.8687	3.0694	0.3996	0.9275	0.1549	1.9192	2.8109	1.4772	1.0181	2.4214	1.1301	0.7626	1.2114	0.9819	0.831	0.920134	0.4434	0.4544	0.509703	0.2079	0.2725	1.10339	0.43	0.1107	0.665516	0.0673	0.0199	1.65795	0.2721	0.2036	0.918413	0.5486	0.5638
		phenylalanylalanine	41374			5488196	2.1102	2.1295	1.5849	0.9674	0.5319	2.7646	1.2451	0.2224	1.0326	2.0141	3.1921	6.0932	0.6878	2.0156	0.6386	0.8717	0.8716	1.2046	0.5374	0.8628	2.4058	1.9365	1.4878	0.2963	0.9103	0.993842	0.7535	0.6589	1.61834	0.301	0.352	1.72412	0.2135	0.059	2.9041	0.0432	0.0133	0.593686	0.3925	0.2655	0.966739	0.6183	0.5895
		phenylalanylglycine	41370		HMDB28995	98207	3.0962	3.0963	1.5485	1.8691	0.817	2.4098	1.3718	0.2336	0.9847	1.2163	1.5179	2.4332	0.4668	1.1622	0.648	0.6368	1.0448	0.9829	0.62	1.1249	1.742	1.0153	0.9391	0.16	0.6182	0.596158	0.0624	0.0978	1.01479	0.8237	0.644	0.597299	0.1239	0.0361	1.41246	0.4306	0.1085	0.422879	0.0257	0.0353	0.719829	0.5152	0.5457
		prolylglycine	40703		HMDB11178	6426709	1.1959	0.903	0.6965	0.9913	0.8738	1.9573	1.0798	0.4918	1.0087	0.6317	4.2363	6.0564	2.877	4.2506	3.7884	0.8566	0.9863	0.9473	1.1931	0.7889	1.9482	1.3703	1.3373	0.5269	0.803	1.10917	0.6957	0.6197	1.25429	0.456	0.4665	4.55073	1.1171e-08	1.674e-08	4.44422	4.5313e-08	7.4732e-08	1.02397	0.4499	0.2936	1.15793	0.2702	0.366
		threonylphenylalanine	31530		HMDB29068	4099799	0.4536	0.7222	0.3704	0.6904	0.1583	0.8339	0.9202	0.8448	1	2.6941	1.6916	2.712	0.3616	0.9277	0.1583	1.6619	1.353	1.8213	1.8294	1.1234	1.2508	1.3534	1.6045	2.4658	0.7942	2.62767	0.0718	0.1099	0.958878	0.8294	0.6461	2.44319	0.3066	0.0816	0.751213	0.0388	0.0121	3.25233	0.0039	0.0086	1.18683	0.2672	0.366
		tryptophylglycine	43028		HMDB29083	263471	2.6233	2.3993	0.8623	1.0131	0.7006	2.8413	1.066	0.2211	1.0585	1.2206	3.5452	5.356	0.9542	2.4371	1.2435	0.3904	0.5197	0.8797	0.5233	0.4601	2.0762	1.396	1.1191	0.281	0.687	0.843247	0.5397	0.5257	2.00465	0.0886	0.1548	1.78138	0.0398	0.0127	4.881	0.0003	0.0001	0.364962	0.0393	0.0477	0.867624	0.8364	0.6879
		tyrosylglycine	41375		HMDB29105	259323	1.6981	1.8277	0.8927	1.1097	0.654	2.1111	1.5071	0.1712	1.2229	2.1408	2.2903	3.5739	0.6776	2.219	0.792	0.88	0.7483	1.1073	0.7317	0.5889	2.2396	1.3948	2.1273	0.4884	0.7043	1.15705	0.9623	0.7401	1.71451	0.2094	0.2736	1.54521	0.2197	0.0605	2.35511	0.0738	0.0215	0.656109	0.5425	0.3348	0.972222	0.4769	0.525
		valylglutamine	42079		HMDB29125	5253209	1.8624	1.809	0.8184	0.9841	0.4619	2.3748	1.4274	0.2253	0.9418	3.1497	2.5502	5.2038	0.5081	1.066	0.1914	1.0159	1.1297	1.1671	0.6887	1.3882	1.4424	1.0742	1.294	0.7955	0.8973	1.3678	0.9505	0.7401	1.02111	0.8049	0.6376	1.60374	0.9967	0.2326	1.76627	0.9556	0.2173	0.907982	0.9588	0.4929	0.677842	0.7969	0.6818
		valylglycine	40475		HMDB29127	136487	2.0681	2.1915	0.9356	1.0071	0.7053	2.0255	1.4012	0.2147	1.014	2.0324	1.7272	2.6093	0.4847	0.799	0.2119	0.7789	0.9929	1.0974	0.554	1.076	1.6764	1.153	1.2196	0.4062	0.8615	0.96818	0.5608	0.5443	1.1817	0.5587	0.5225	0.844302	0.3102	0.0822	1.29625	0.9254	0.2115	0.651341	0.3552	0.2469	0.794985	0.813	0.6818
		valylleucine	39994		HMDB29131	352039	1.5587	1.4294	0.5052	1.0354	0.5601	1.9862	1.5868	0.5271	1.0323	3.3637	2.1561	5.315	0.4813	0.9414	0.0993	0.8207	1.0412	0.9908	1.0092	1.565	1.3968	0.9813	1.2673	1.5286	0.6812	1.66957	0.5771	0.5507	1.07892	0.945	0.6937	1.76723	0.7868	0.1911	1.65713	0.6106	0.149	1.06644	0.8103	0.4365	0.689163	0.8023	0.6818
		leucylglutamine*	48189		HMDB28927	4305457	1.5874	1.3317	0.6083	0.9674	0.3727	1.3535	1.253	0.9528	0.8151	3.1529	1.8922	3.8495	0.2763	0.9417	0.1454	1.4387	1.1735	0.8969	1.1555	1.3304	1.0326	0.756	1.3618	2.4104	0.7352	1.54644	0.4688	0.4761	1.05021	0.8194	0.6432	1.4597	0.7088	0.1749	1.18517	0.2107	0.0561	1.23164	0.3715	0.2547	0.836422	0.9562	0.7338
	Acetylated Peptides	phenylacetylglycine	33945	C05598	HMDB00821	68144	0.7359	0.8583	1.7123	0.8947	0.9434	1.0027	0.5903	2.422	1.6658	1.787	0.6297	0.3912	0.9353	0.9973	1.0443	2.2197	1.807	1.311	0.8903	2.3242	2.4599	0.7225	2.0574	0.7731	0.9111	1.45158	0.2299	0.2726	0.809616	0.2662	0.3248	0.777087	0.5168	0.1311	0.467459	0.0043	0.0017	1.66236	0.0188	0.0284	0.927181	0.864	0.7017
Carbohydrate	Glycolysis, Gluconeogenesis, and Pyruvate Metabolism	glucose	20488	C00031	HMDB00122	79025	4.4512	1.7532	2.1048	1.9639	1.0396	1.9233	1.6007	0.5502	0.5684	0.6106	24.4238	25.4733	4.6582	18.1759	0.6604	0.9294	0.7843	0.9604	0.9149	1.0928	0.3967	0.6591	0.3521	0.5845	0.9073	0.464363	0.1841	0.231	0.619356	0.3743	0.4095	6.48754	0.0019	0.0008	15.6759	2.06e-05	1.4461e-05	0.413853	0.0643	0.0708	0.551987	0.1515	0.2557
		glucose 6-phosphate	31260	C00668	HMDB01401	5958	1.5381	1.2373	1.1439	1.3786	0.7437	2.9186	2.4544	0.1394	1	0.2167	5.0783	4.9261	2.6791	7.3162	1.9585	0.0268	0.0268	0.5843	0.1694	0.062	0.2109	0.35	0.5838	0.3752	0.1356	1.11379	0.6774	0.61	1.90441	0.0744	0.1397	3.6345	0.0252	0.0083	25.2596	4.3112e-07	5.4142e-07	0.143886	8.2772e-05	0.0007	0.246021	0.0166	0.0677
		fructose 1,6-diphosphate/glucose 1,6-diphosphate/myo-inositol diphosphates	46896	C00354			1.1148	1.1386	4.3798	0.5415	0.2057	2.5198	1.0932	0.0353	0.6493	0.1542	0.771	1.2669	5.1159	1.5188	1.6576	1.2831	1.1589	5.8363	0.6929	0.9446	0.4254	1.0554	0.2978	1.9215	0.7084	0.603192	0.1194	0.1674	0.444593	0.5053	0.4898	1.39968	0.2183	0.0602	1.04179	0.4299	0.1085	1.34353	0.6467	0.373	0.990274	0.1728	0.2801
		dihydroxyacetone phosphate (DHAP)	15522	C00111	HMDB01473	668	2.5036	1.5393	3.7471	1.031	0.3148	0.9037	1.3435	0.1594	0.4167	0.0668	0.8862	1.4431	3.2514	2.1132	1.7285	1.1614	1.1175	2.6874	0.2505	0.969	0.1294	0.2386	0.2766	1.8794	0.6805	0.316349	0.0126	0.0278	0.518041	0.189	0.2556	1.03137	0.5895	0.148	1.52323	0.0774	0.0224	0.677095	0.2039	0.1636	1.10879	0.9464	0.7338
		3-phosphoglycerate	1414	C00597	HMDB00807	724	3.3498	3.5996	2.0336	2.5249	1.1321	0.3551	0.5037	0.2792	0.4973	0.1292	2.9842	3.1187	1.5241	5.0445	0.7594	0.8679	1.2396	1.5228	0.3615	1.6099	0.0583	0.1382	0.2723	1.9158	0.3868	0.139597	0.0002	0.0013	0.494743	0.0703	0.1368	1.06257	0.9742	0.23	2.39765	0.0579	0.0173	0.443172	0.0617	0.0684	1.57064	0.5735	0.571
		phosphoenolpyruvate (PEP)	597	C00074	HMDB00263	1005	4.2362	3.9834	1.8531	2.6624	1.133	0.2373	0.3667	0.3365	0.3389	0.0706	2.839	2.8462	1.5064	5.094	0.7082	0.867	1.5672	1.3495	0.3274	2.2052	0.0234	0.0859	0.1645	1.4943	0.2831	0.0973457	0.0002	0.0012	0.324747	0.0237	0.0678	0.936956	0.8899	0.2129	2.05719	0.1191	0.0334	0.455455	0.0922	0.0906	1.51941	0.7619	0.6709
		pyruvate	48990	C00022	HMDB00243	1060	0.5541	0.4955	0.7381	0.3852	0.5942	1.1366	2.2461	0.5995	1.1429	0.9538	1.2411	2.0557	1.0153	1.3098	0.8436	0.9723	0.8231	0.7917	1.0477	0.9847	1.2436	0.637	2.2426	0.6437	1.414	2.19685	0.0006	0.0026	1.338	0.3209	0.3692	2.33656	0.0001	7.3893e-05	1.39961	0.189	0.051	1.66944	0.0035	0.008	1.01678	0.8137	0.6818
		lactate	527	C00186	HMDB00190	612	0.8456	0.7312	1.6143	0.5575	0.6662	1.5738	1.5855	1.0166	1.4531	0.9834	0.8717	0.7045	0.9556	0.8348	1.2466	1.186	0.8868	1.5101	0.9158	0.7316	1.2883	1.5487	1.1542	1.422	1.1143	1.49778	0.0025	0.0083	1.24802	0.0675	0.1346	1.04494	0.1514	0.0434	0.882014	0.7623	0.179	1.18472	0.0873	0.0876	0.98716	0.7793	0.6796
		glycerate	1572	C00258	HMDB00139	752	1.7135	2.2814	1.3425	1.3225	1.3641	0.6777	2.8164	1.5376	0.958	1.9759	4.2768	5.5899	2.1385	4.9597	1.3584	0.364	0.2901	0.7097	0.2512	0.4945	0.5072	0.6785	0.5673	0.9869	0.4989	0.992722	0.5018	0.4996	1.53534	0.0827	0.1503	2.28356	0.009	0.0033	8.68609	3.1589e-07	4.2668e-07	0.262899	0.0002	0.001	0.406598	0.0495	0.13
	Pentose Phosphate Pathway	6-phosphogluconate	15442	C00345	HMDB01316	91493	6.0803	4.3904	9.2493	3.7457	1.8409	16.9635	9.2741	0.4889	7.4438	1.2849	1.1713	1.0119	0.4875	0.8219	0.2654	0.3031	0.207	4.0549	0.285	0.3213	1.0048	0.6741	1.861	0.7383	0.3304	1.40103	0.5775	0.5507	0.891188	0.3506	0.3917	0.148499	0.0003	0.0001	0.726703	0.6186	0.1501	0.204346	8.5742e-05	0.0007	0.129984	0.003	0.0272
		sedoheptulose-7-phosphate	35649	C05382	HMDB01068	616	1.6497	2.3935	1.9017	2.7034	2.2594	0.658	0.843	0.778	0.665	0.8387	2.0209	1.2606	0.8812	0.778	0.3891	0.796	2.6146	1.1188	1.3882	1.7473	1.1625	0.8041	0.4106	0.4546	0.4476	0.346792	0.0025	0.0083	0.427846	0.0008	0.0116	0.488627	0.0013	0.0006	0.695352	0.049	0.0148	0.702705	0.1171	0.1087	0.866947	0.044	0.1201
	Pentose Metabolism	ribose	1471	C00121	HMDB00283	5779	2.7054	3.5863	1.7385	3.1332	3.3864	0.2382	0.4682	1.2538	0.5221	2.5827	1.8471	1.6732	1.0808	1.595	0.9391	0.5467	0.6631	0.903	0.5011	1.0471	0.5837	0.3726	0.1965	0.5324	0.5388	0.348115	0.0081	0.02	0.607484	0.1494	0.2214	0.490398	0.0622	0.0189	1.94898	0.0771	0.0224	0.251619	0.001	0.0033	0.439092	0.0264	0.0936
		ribitol	15772	C00474	HMDB00508	6912	1.6813	1.2149	1.0587	0.8017	0.8846	1.9503	2.0794	0.4216	1.0552	0.7323	0.7218	0.8178	0.5478	1.0514	1.6666	1.559	0.8625	1.0594	0.6945	0.6627	1.6662	1.0274	1.3019	0.4683	0.9726	1.10593	0.3605	0.3833	1.12366	0.607	0.5549	0.85184	0.8794	0.2108	0.993241	0.7036	0.1681	0.857637	0.5954	0.3568	0.871386	0.3519	0.4354
		ribonate	27731	C01685	HMDB00867	5460677	1.6742	1.6223	1.3249	0.3545	0.5554	2.5159	1.9907	1.4138	1.1487	1.0188	0.3561	0.3178	0.9091	1.0015	1.2753	1.2988	1.0161	2.3214	0.9039	1.1074	0.378	0.4789	1.794	0.224	0.6673	1.46221	0.1107	0.1576	0.532854	0.0635	0.1301	0.697811	0.9486	0.2254	0.580631	0.1992	0.0534	1.20182	0.2213	0.1726	0.437963	0.0279	0.0959
		arabitol/xylitol	48885	C01904		6912	2.6868	1.7057	1.1979	1.0051	1.0492	1.4656	1.0155	0.7905	0.9949	0.5084	0.4858	0.6595	0.3154	0.8257	0.4823	1.0831	1.1736	1.3957	0.8356	0.9275	1.027	0.8463	1.0224	0.9171	1.1347	0.624603	0.2179	0.2612	0.913581	0.3603	0.4004	0.362172	0.0003	0.0002	0.511255	0.0013	0.0006	0.708399	0.5666	0.3446	1.03615	0.8075	0.6818
		arabonate/xylonate	48255				0.4128	1.3092	1.7816	0.5456	0.9787	1.3968	1.2393	0.9088	0.9118	0.6445	2.4636	1.8853	3.4723	3.1053	6.6492	0.9193	0.9303	2.8512	0.4128	1.1745	0.4158	0.4774	1.0213	0.4128	0.7683	1.01458	0.4705	0.4768	0.492295	0.0363	0.0922	3.49563	6.7927e-06	4.6047e-06	2.79507	4.783e-05	2.936e-05	1.25064	0.394	0.2655	0.606838	0.0477	0.1261
		sedoheptulose	53237		HMDB03219	5459879	1.0731	1.827	0.3959	3.0422	3.9974	0.1862	0.2817	0.5166	0.1658	2.5117	1.3899	1.4084	0.3028	0.9269	0.1028	0.1028	0.1028	0.1028	0.1028	0.1028	0.1028	0.1028	0.1028	0.1028	0.1028	0.354309	0.2048	0.25	1	1	0.6937	0.399667	0.0992	0.0293	8.03658	0.0055	0.0021	0.049731	9.9602e-05	0.0007	0.14036	0.0021	0.0226
	Disaccharides and Oligosaccharides	lactose	567	C00243	HMDB00186	84571	0.6417	0.952	1.5226	0.8075	1.3234	0.8335	1.0634	2.8768	0.884	1.8751	0.6417	0.6417	0.6417	0.6417	0.6417	0.6968	0.9215	0.9887	1.1105	1.3643	1.4188	0.8249	1.0164	1.0113	0.8368	1.43558	0.4856	0.4888	1.0052	0.9318	0.688	0.611469	0.0067	0.0025	0.631371	0.0142	0.0049	0.968478	0.7375	0.4082	0.678128	0.269	0.366
	Fructose, Mannose and Galactose Metabolism	fructose	577	C00095	HMDB00660	5984	1.8915	1.6807	2.2474	1.4196	2.0898	1.1847	1.3259	0.1336	0.368	0.4923	6.1834	7.2258	3.8244	4.4764	1.8613	0.7946	0.9009	1	0.434	0.9894	0.3493	0.5098	0.1336	0.4389	0.7381	0.375657	0.0243	0.0472	0.526767	0.0591	0.1254	2.52667	0.0091	0.0033	5.72272	3.8097e-05	2.4256e-05	0.441516	0.028	0.0374	0.619118	0.0674	0.1584
		mannitol/sorbitol	46142	C00794	HMDB00247	5780	0.3585	0.2687	1.4303	1.0885	1.0765	0.4549	1.0959	0.5024	0.4975	1.0628	0.6882	1.0942	0.2689	0.4691	0.4013	1.1709	0.4223	0.5291	0.967	1.3444	2.1474	0.5192	1.1462	1.2478	1.8601	0.855773	0.8389	0.6985	1.56093	0.4458	0.4605	0.691936	0.5323	0.1343	0.658976	0.4484	0.1128	1.05002	0.8918	0.4687	1.91523	0.4862	0.5319
		mannose	584	C00159	HMDB00169	18950	1.9988	1.047	0.0856	1.1832	0.5611	0.3268	0.4968	0.0856	0.0856	0.2717	3.8212	3.895	0.953	2.555	0.0856	0.0856	0.0856	0.0856	0.0856	0.0856	0.0856	0.0856	0.0856	0.0856	0.2041	0.259758	0.1784	0.2244	1.27687	0.7924	0.6288	2.31963	0.164	0.0465	26.4248	7.2452e-05	4.3691e-05	0.0877823	0.0021	0.0054	0.431504	0.0761	0.168
		mannose-1-phosphate	15566	C00636	HMDB06330	644175	1.2832	0.9781	1	1.2499	0.8716	2.456	2.3762	0.1057	0.7742	0.1347	3.8088	4.1413	2.636	6.2884	2.0233	0.1057	0.1057	0.6744	0.1057	0.1057	0.1712	0.2832	0.464	0.1425	0.1057	1.0862	0.4091	0.425	1.06325	0.558	0.5225	3.51078	0.0026	0.0011	17.2237	7.4548e-08	1.1466e-07	0.203834	0.0001	0.0007	0.199528	0.0031	0.0274
		galactitol (dulcitol)	1117	C01697	HMDB00107	11850	4.4213	2.3091	2.0915	1.6919	1.6957	1.9949	0.9785	0.3695	0.9049	0.267	0.333	0.267	0.267	0.3745	0.4543	1.0215	0.7922	1.8832	1.2085	1.5823	2.0994	0.721	2.5628	0.8311	1.3099	0.369778	0.0184	0.0371	1.15976	0.737	0.6128	0.138892	9.124e-05	4.8305e-05	0.261387	0.0062	0.0023	0.531365	0.0841	0.086	1.66656	0.2884	0.381
		galactose 1-phosphate	15706	C00446	HMDB00645	123912	1.5418	1.2522	1.168	0.965	0.8681	1.3685	1.2829	0.7612	1.2853	0.8395	1.7206	1.6363	1.5011	1.1345	0.848	0.6922	0.6636	1.3698	0.6533	0.328	0.6718	1.0609	1.035	0.9566	0.6082	0.955531	0.8559	0.7061	1.16877	0.0877	0.1538	1.18039	0.1066	0.0314	1.84534	4.7451e-05	2.9259e-05	0.639661	0.0024	0.006	0.782407	0.0776	0.168
		galactonate	27719	C00880	HMDB00565	128869	1.2841	2.7731	2.0145	2.3283	1.4038	0.1961	0.5652	0.5395	0.9829	0.9996	1.0968	0.7148	1.3139	0.5906	0.9555	1.08	0.7603	1.3081	1.0252	0.585	0.8245	0.3122	1.1349	1.0163	0.5146	0.334901	0.0001	0.0008	0.79908	0.1529	0.2245	0.476509	0.0138	0.0048	0.981717	0.9807	0.2215	0.485383	0.013	0.0209	1.15813	0.5786	0.571
	Nucleotide Sugar	UDP-glucose	32344	C00029	HMDB00286	8629	0.079	0.2269	0.9955	0.0291	0.2124	1.7592	1.7848	0.8599	1.7563	0.896	0.4037	0.2324	0.4698	0.4073	0.6433	1.7968	1.5959	2.078	1.1451	0.8617	1.3416	1.6809	1.7508	1.1686	1.7013	4.57334	2.811e-06	7.9578e-05	1.02216	0.8486	0.6534	1.39769	0.0039	0.0015	0.288399	0.002	0.0008	4.84639	1.2814e-06	4.8317e-05	1.08319	0.5785	0.571
		UDP-galactose	15860	C00052	HMDB00302	18068	0.2252	0.362	1.122	0.1015	0.3405	1.2231	1.313	0.7609	1.4393	0.7505	0.2137	0.1335	0.2042	0.2652	0.3386	1.6373	1.3537	2.1913	1.0096	0.8574	1.0781	1.6514	1.3696	1.2108	1.3006	2.55058	4.9305e-05	0.0004	0.937753	0.9967	0.6937	0.537003	0.4491	0.1154	0.163874	1.1552e-06	1.255e-06	3.27692	6.0065e-06	0.0001	1.2048	0.3602	0.4372
		UDP-glucuronate	2763	C00167	HMDB00935	17473	0.6745	0.6227	1.1155	0.2579	0.6429	0.5264	0.8385	0.2188	0.8486	0.3811	0.8508	0.658	1.1605	0.9982	1.0847	2.3031	1.8167	1.1678	1.1635	0.9881	1.0828	1.0762	1.0547	1.0018	1.5236	0.849072	0.9773	0.7401	0.771467	0.3247	0.3699	1.43419	0.0157	0.0054	0.638805	0.0816	0.0235	2.24512	0.0002	0.0012	2.03992	0.0026	0.0255
		guanosine 5'-diphospho-fucose	15903				1.3335	1.2663	1.5458	1.6155	1.6935	1.3132	1.0305	0.3146	1.1704	0.7582	0.4667	0.5379	0.4409	0.4642	0.2656	1.0192	1.1069	0.8915	1.0357	0.9046	0.8911	0.9808	0.8966	0.8253	0.9229	0.615311	0.0093	0.0218	0.911011	0.6343	0.566	0.291806	8.297e-07	7.2021e-07	0.438754	0.0001	6.3882e-05	0.665079	0.0376	0.046	0.984696	0.8673	0.7031
		UDP-N-acetylglucosamine/galactosamine	46148				1.3862	2.2839	3.1591	1.1995	0.7942	1.1487	1	0.0277	2.1507	0.1155	0.4336	0.2104	0.5486	0.0277	0.0847	1.9434	1.4932	2.4804	2.1577	1.1484	0.7402	0.9864	0.8901	0.6714	1.6606	0.503531	0.0427	0.0738	0.536555	0.5008	0.4898	0.147911	0.0007	0.0003	0.141493	0.0008	0.0004	1.04536	0.953	0.4929	1.11392	0.1712	0.2801
		cytidine 5'-monophospho-N-acetylneuraminic acid	36831	C00128	HMDB01176	448209	1.122	0.9402	0.9788	0.9938	0.5827	0.428	1.2712	1	1.4796	1.0483	0.3365	0.0905	0.081	0.445	0.5957	1.5315	1.4861	1.1968	0.9742	0.7488	2.2156	1.4166	1.7931	1.5901	1.6392	1.13202	0.825	0.6942	1.45764	0.1948	0.261	0.335398	5.6635e-05	3.1129e-05	0.260838	8.8495e-06	6.962e-06	1.28585	0.4193	0.2804	1.65572	0.0268	0.0936
	Aminosugar Metabolism	glucuronate	15443	C00191	HMDB00127	444791	1.9856	0.4114	0.2563	0.3075	2.4295	1.3529	0.375	2.3928	0.1784	1.3847	0.073	0.9588	0.073	0.7239	0.0865	1.0237	0.073	0.6017	2.6264	1.9634	1.8544	1.2213	1.1158	0.1401	1.2362	1.05445	0.7769	0.676	0.885436	0.9983	0.6937	0.355305	0.1603	0.0456	0.30457	0.0989	0.0283	1.16658	0.788	0.4268	0.979591	0.9901	0.7338
		N-acetylglucosamine 6-phosphate	15107	C00357	HMDB02817	439219	86.2195	53.0432	10.532	41.7875	8.2084	1.0087	0.807	15.4354	0.8972	1.0283	0.9945	1.0408	0.8468	0.9918	1.0188	0.3947	1.1765	1.1703	0.9013	1.4496	0.4061	0.6644	0.4475	0.6276	0.5227	0.0959835	2.0867e-06	6.7513e-05	0.523977	0.2244	0.2896	0.0244891	4.1231e-07	4.0202e-07	0.960785	0.8486	0.1962	0.0254887	2.7981e-07	1.8203e-05	0.139144	0.0373	0.1107
		N-acetyl-glucosamine 1-phosphate	15741	C04256	HMDB01367	440364	26.7169	22.9576	2.2389	18.7549	4.042	0.4459	0.3884	4.9696	1.7763	0.4669	0.3841	0.5017	0.5538	0.3841	0.6048	0.8511	0.3841	0.4181	1.0555	1.1147	1.0957	0.4665	1.625	0.63	0.6243	0.107711	3.6666e-05	0.0003	1.16163	0.891	0.6719	0.0325056	1.1933e-06	1.0025e-06	0.635151	0.3162	0.0817	0.0511777	1.0918e-05	0.0001	0.551938	0.6931	0.626
		N-acetylneuraminate	32377	C00270	HMDB00230	439197	1.3315	0.9875	0.714	0.8131	0.6469	0.7772	0.6585	0.4501	1.286	0.5783	1.2704	0.987	1.0542	1.0755	0.8911	1.5131	1.7898	0.9659	1.2236	1.0544	1.1827	0.8972	0.8862	1.2744	0.8504	0.834654	0.1439	0.1917	0.777617	0.0647	0.1315	1.17476	0.1725	0.0486	0.806226	0.0984	0.0282	1.45711	0.0051	0.0102	1.35754	0.0133	0.0599
		N-acetylglucosaminylasparagine	48149	C04540	HMDB00489	123826	1.9998	1.7651	1.0514	1.6128	1.4264	1.0661	0.9775	1.1944	1.1027	1.0205	0.1265	0.0857	0.1588	0.1348	0.1975	0.95	0.9795	1.2822	0.9245	1.7629	1.3994	0.6169	0.8993	0.8654	1.26	0.682477	0.0126	0.0278	0.854537	0.2531	0.3132	0.0895296	9.9e-14	7.81e-13	0.119222	1.759e-12	1.0946e-11	0.750952	0.0194	0.0291	0.940275	0.3397	0.4237
		erythronate*	42420		HMDB00613	2781043	1.38	1.2925	0.6947	0.2871	0.3017	1.4296	1.4531	0.8282	1.1065	0.5023	0.5389	0.4112	0.8242	1.001	1.4474	2.4066	1.4951	1.2918	1.0459	1.05	0.7287	0.7214	2.1029	0.8438	1.4465	1.34472	0.161	0.2077	0.801616	0.4697	0.4725	1.06742	0.2026	0.0565	0.579293	0.1463	0.0403	1.84262	0.0104	0.0179	1.09843	0.5319	0.5569
		N-acetylglucosamine/N-acetylgalactosamine	46539		HMDB00215	24139	2.5644	2.5619	0.8967	1.3557	1.0062	0.4397	0.7014	0.3088	1.0047	0.8837	1.3882	1.5558	0.9953	1.3602	0.7672	1.2425	1.1149	0.8028	1.5449	1.1585	0.835	0.4625	0.5686	1.0401	0.8662	0.398132	0.0014	0.0053	0.643359	0.141	0.2138	0.723527	0.3556	0.0929	1.03464	0.607	0.1487	0.699305	0.1576	0.1362	1.13004	0.4943	0.5336
Energy	TCA Cycle	citrate	1564	C00158	HMDB00094	311	1.3838	1.7988	1.0222	2.1429	1.1902	0.3832	0.4126	0.8444	1.0898	0.6415	0.1044	0.0998	0.1135	0.1268	0.1677	1.2654	0.9778	0.933	1.0297	1.9615	1.1173	0.7182	1.5153	0.9212	1.0636	0.447273	2.7256e-05	0.0003	0.86513	0.5438	0.5164	0.0812163	7.76e-13	5.019e-12	0.0992639	3.939e-12	2.2469e-11	0.818185	0.1947	0.1605	1.58256	0.0026	0.0255
		aconitate [cis or trans]	46173				1.5448	1.9272	1.1466	2.1263	1.0695	0.4685	0.462	0.5054	1.1311	0.46	0.1148	0.1141	0.1304	0.1389	0.1852	1.1594	0.7275	0.9305	0.892	2.0698	1.1522	0.6584	1.724	1.1002	1.1738	0.387362	8.7287e-06	0.0001	1.00509	0.7294	0.6096	0.0874539	5.267e-12	2.4991e-11	0.118252	8.6272e-11	3.3742e-10	0.739558	0.0524	0.0597	1.91893	0.0004	0.0078
		isocitrate	12110	C00311	HMDB00193	1198	1.7322	1.5557	0.7575	1.9626	0.9201	0.222	0.1009	0.2088	0.8366	0.3133	8.8729	4.757	10.5594	9.5561	6.4755	1.1276	0.6199	0.7776	0.6784	2.0635	0.6794	0.2841	1.1531	1.1213	0.796	0.242722	4.0329e-06	9.7144e-05	0.765882	0.5163	0.497	5.80547	1.4145e-06	1.1484e-06	7.6364	9.7991e-08	1.4904e-07	0.760237	0.1987	0.1616	2.39885	0.0004	0.0069
		alpha-ketoglutarate	528	C00026	HMDB00208	51	0.4455	0.3332	1.0558	0.3039	0.7858	2.0364	2.789	1.9213	1.2473	1.2144	0.0219	0.062	0.1315	0.0833	0.17	2.1106	0.5346	0.9442	1.6208	1.3398	2.9304	0.6942	3.1818	0.5865	1.8844	3.14903	0.0028	0.0089	1.41638	0.8125	0.6412	0.160283	0.0001	5.3892e-05	0.0715573	1.6717e-07	2.4344e-07	2.23993	0.0072	0.0133	1.00748	0.858	0.6981
		succinylcarnitine (C4-DC)	37058		HMDB61717	71464481	4.4294	3.4212	2.5372	1.6054	1.1843	2.8837	0.6776	0.3703	0.7113	0.5433	0.3703	0.3703	0.3703	0.3703	0.3703	0.7928	1.8216	2.5915	0.9449	2.3577	0.8361	1.0551	0.5874	0.5139	1.0602	0.393565	0.0021	0.0073	0.476312	0.1038	0.1735	0.140505	5.1787e-06	3.6138e-06	0.217606	0.0003	0.0001	0.645684	0.0966	0.0931	0.781439	0.9393	0.7338
		succinate	1437	C00042	HMDB00254	1110	0.8777	1.1067	1.039	1.1446	1.3551	1.4169	1.2228	0.7203	1.0152	1.6749	0.3125	0.218	0.4625	0.2947	0.7983	0.9852	0.9438	1.0764	1.2085	0.7578	1.0148	2.6273	0.7306	1.0387	0.8339	1.09542	0.6419	0.5861	1.25617	0.5528	0.5216	0.377686	7.4014e-05	3.9911e-05	0.419575	0.0003	0.0002	0.900165	0.5593	0.3415	1.03226	0.6488	0.6045
		fumarate	1643	C00122	HMDB00134	444972	1.3343	1.6418	1.9664	1.5113	1.1264	0.1697	1.1375	0.7485	1.132	0.8333	0.6132	0.5391	0.8263	0.7212	0.7709	0.8785	1.2309	1.1884	1.3081	1.213	1.3151	0.789	0.3152	1.1305	1.0792	0.530461	0.0083	0.0204	0.795511	0.5007	0.4898	0.457864	0.0142	0.0049	0.596453	0.1924	0.0518	0.767645	0.196	0.1607	1.15121	0.3767	0.4536
		malate	1303	C00149	HMDB00156	525	1.2199	1.372	1.7402	1.2833	1.0605	1.0192	0.8027	0.901	1.2702	0.9079	0.4626	0.3503	0.5798	0.3649	0.5897	1.467	1.0109	1.414	1.3269	1.0906	1.1044	0.8465	0.8892	0.9891	0.8697	0.734133	0.0089	0.0213	0.744746	0.0604	0.1269	0.351608	8.8518e-09	1.355e-08	0.372032	3.5192e-08	6.0217e-08	0.945101	0.4521	0.2936	0.958764	0.8884	0.7112
		2-methylcitrate/homocitrate	52282				1.2922	2.2742	1.1179	1.1706	0.4091	0.501	0.4867	0.2405	0.9214	0.4851	0.6893	0.6646	0.6344	0.5289	0.3137	1.2775	2.0733	5.965	1.1443	3.1603	2.3541	1.5975	1.7845	0.5221	1.0786	0.42061	0.0093	0.0218	0.538663	0.0523	0.1187	0.451932	0.0324	0.0104	0.207843	2.0059e-05	1.42e-05	2.17439	0.0041	0.0089	2.78468	0.0006	0.0095
	Oxidative Phosphorylation	acetylphosphate	15488	C00227	HMDB01494	186	3.8971	2.6384	3.2549	1.7588	1.0426	1	1.1117	0.2965	0.9026	0.2305	3.6931	2.4971	2.4557	2.6039	0.9169	0.2305	0.6445	1.9918	0.7782	1.3375	0.3697	0.3649	0.5325	0.6768	0.445	0.281239	0.0004	0.0019	0.479458	0.1497	0.2214	0.96624	0.9157	0.2184	2.44189	0.0013	0.0006	0.395694	0.0017	0.0047	0.674583	0.4014	0.4744
		phosphate	42109	C00009	HMDB01429	1061	2.1444	2.2235	0.9913	1.7427	1.43	0.4646	0.6104	0.374	0.7291	0.7173	1.5254	1.3018	0.9671	1.9572	1.0087	1.3498	2.4171	0.8276	1.4206	2.0561	0.7925	0.6899	0.6761	0.9135	0.6783	0.339362	4.2894e-06	9.7144e-05	0.464652	0.0006	0.0106	0.792344	0.2719	0.0735	0.837571	0.8688	0.1999	0.946003	0.3473	0.2444	1.29526	0.228	0.3299
Lipid	Fatty Acid Metabolism	acetyl CoA	43840	C00024	HMDB01206	444493	1.9054	2.1723	0.951	2.8144	1.8256	0.6274	1.7628	0.124	0.9612	0.3728	0.7184	0.9358	2.1803	1.7206	1.1282	1.0024	0.4563	0.8555	0.8934	1.0236	0.5797	0.9976	1.0797	1.7785	1.5783	0.398006	0.0016	0.0059	1.4213	0.4017	0.4296	0.69123	0.2308	0.0633	1.57953	0.1387	0.0384	0.437618	0.0116	0.0197	1.56276	0.1019	0.2003
		oleoyl CoA	57751	C00510	HMDB01322		0.1317	0.1317	0.6032	0.1317	1.1956	0.4301	0.967	0.1317	0.438	1.033	0.1317	0.3574	0.6558	0.4191	1.7341	0.9205	0.1317	1.2231	1.1975	0.1317	1.3664	0.6498	1.7624	0.623	1.0909	1.36734	0.1288	0.1772	1.52379	0.3267	0.3699	1.5033	0.4039	0.1045	0.914995	0.346	0.0889	1.64296	0.0841	0.086	1.83096	0.2297	0.3299
	Long Chain Fatty Acid	myristate (14:0)	1365	C06424	HMDB00806	11005	1.5418	1.4535	0.952	1.3504	1.0227	0.4937	0.6672	0.2734	0.7165	0.3976	1.8394	1.209	1.0018	2.0547	0.7696	1.5279	2.9249	1.3639	1.5895	1.6945	0.8051	0.5703	0.8886	0.7907	0.9572	0.403202	4.4846e-05	0.0004	0.440834	0.0013	0.0139	1.08767	0.9223	0.2196	0.755381	0.1963	0.0528	1.43989	0.2301	0.1784	1.57428	0.0143	0.0624
		myristoleate (14:1n5)	32418	C08322	HMDB02000	5281119	1.5201	0.72	0.5852	1.0585	0.9768	0.3446	0.4942	0.3323	0.8136	0.4844	2.2289	1.287	0.7252	0.9965	0.7441	1.0495	1.7272	1.5238	1.7207	2.1689	1.1671	0.8676	1.3833	1.0035	1.1247	0.507983	0.0102	0.0235	0.677183	0.1492	0.2214	1.23065	0.7676	0.1868	0.730357	0.1459	0.0403	1.685	0.0849	0.0866	2.24624	0.005	0.0351
		palmitate (16:0)	1336	C00249	HMDB00220	985	1.4103	1.6197	1.1791	1.4339	1.1951	0.5802	0.9579	0.4049	0.7859	0.5196	1.0783	0.9234	0.8551	2.2242	0.692	1.5416	2.3882	1.422	1.5048	1.6518	0.7958	0.5504	0.9069	0.8522	0.9131	0.475059	0.0001	0.0009	0.472286	0.0012	0.0139	0.84424	0.0639	0.0194	0.678506	0.0217	0.0072	1.24426	0.603	0.3584	1.237	0.1581	0.264
		palmitoleate (16:1n7)	33447	C08362	HMDB03229	445638	0.9546	0.662	0.5944	1.0362	0.5804	0.2777	0.5396	0.2907	0.7202	0.2579	3.5315	2.4735	1.4096	3.8889	0.8157	1.6982	3.8956	2.4785	2.7508	1.5716	0.9638	0.5997	1.413	0.5888	1.0449	0.545015	0.0183	0.0371	0.371949	0.0018	0.0149	3.16627	0.0018	0.0008	0.977773	0.7053	0.1682	3.23824	0.0008	0.0027	2.20996	0.0082	0.046
		margarate (17:0)	1121		HMDB02259	10465	2.0512	1.745	1.441	1.7591	1.5033	0.6904	1.4296	0.3863	0.8851	0.6173	1.0167	0.6589	0.7909	2.0905	0.5188	1.6076	2.3544	1.4855	1.49	1.6225	0.7615	0.5724	0.9732	0.91	0.9161	0.471634	0.0005	0.0022	0.48285	0.0039	0.0224	0.597181	0.0021	0.0009	0.592967	0.0059	0.0022	1.00711	0.6615	0.3793	1.03106	0.6427	0.6037
		10-heptadecenoate (17:1n7)	33971		HMDB60038	5312435	1.8044	1.3079	1.003	1.2359	0.9374	0.4254	1.0315	0.3366	0.7387	0.3773	1.4191	0.997	0.7542	2.0217	0.495	1.6396	3.0104	1.9748	2.2063	1.8873	0.9857	0.6055	1.1467	0.7556	0.9647	0.462663	0.0018	0.0063	0.415939	0.0016	0.014	0.904335	0.2583	0.07	0.530583	0.0051	0.0019	1.70442	0.0611	0.0682	1.53229	0.0681	0.1592
		stearate (18:0)	1358	C01530	HMDB00827	5281	1.7383	1.9705	1.504	1.9589	1.5156	0.7684	0.9711	0.3943	0.9064	0.6173	1.0289	0.8642	0.929	2.0073	0.6672	1.6198	2.5406	1.5207	1.4707	1.773	0.7544	0.5951	0.8235	0.9021	0.8376	0.421017	2.5965e-05	0.0003	0.438408	0.0005	0.009	0.632717	0.002	0.0008	0.615879	0.0082	0.003	1.02734	0.5498	0.3364	1.06977	0.529	0.5552
		oleate/vaccenate (18:1)	52285				0.7347	0.9669	1.0217	1.0504	0.7843	0.2812	0.8797	0.3547	0.4591	0.2697	2.4875	2.4736	1.4747	4.7013	1.2404	0.967	1.6878	1.9568	1.8015	1.1228	0.8058	0.5161	1.1609	0.5692	0.7896	0.492409	0.0075	0.0191	0.509773	0.0173	0.057	2.71556	0.0016	0.0007	1.64247	0.0733	0.0215	1.65333	0.0951	0.092	1.71164	0.0459	0.1219
		nonadecanoate (19:0)	1356	C16535	HMDB00772	12591	1.6741	1.9974	1.2673	1.8523	1.4232	0.7217	1.1888	0.4366	0.9604	0.5822	0.9227	0.6975	0.7981	1.771	0.5044	1.572	2.6804	1.2627	1.4146	1.7587	0.676	0.5246	0.8294	0.8553	0.8072	0.473528	0.0006	0.0028	0.424992	0.0013	0.0139	0.571406	0.0015	0.0007	0.540226	0.0043	0.0017	1.05772	0.6627	0.3793	0.949302	0.9101	0.7221
		10-nonadecenoate (19:1n9)	33972		HMDB13622	5312513	1.0773	1.0707	1.1664	1.4066	1.1592	0.4321	1.0602	0.3251	0.6372	0.4294	1.528	1.0386	0.9515	2.0107	0.6948	0.9614	1.8856	1.6753	1.4679	1.2505	0.6271	0.4683	0.7597	0.5961	0.6134	0.49046	0.0034	0.0102	0.423246	0.0031	0.0189	1.0584	0.7331	0.1802	0.85953	0.5501	0.1354	1.23137	0.796	0.4295	1.06262	0.83	0.6878
		arachidate (20:0)	1118	C06425	HMDB02212	10467	1.5445	1.6782	1.1823	1.5798	1.1543	0.5077	0.7606	0.2786	0.6876	0.4354	1.1248	1.0205	0.9795	2.3499	0.6814	1.3859	2.508	1.2774	1.4176	1.5216	0.6828	0.5134	0.8421	0.8319	0.8693	0.373983	2.276e-05	0.0003	0.461069	0.0013	0.0139	0.862308	0.0944	0.028	0.759028	0.0766	0.0223	1.13607	0.9128	0.4756	1.40061	0.0762	0.168
		eicosenoate (20:1)	33587	C16526	HMDB02231	5282768	0.7468	0.9881	1.1966	1.2156	1.0119	0.564	1.0978	0.3121	0.5499	0.4346	7.8023	6.6602	5.4739	11.657	5.2114	0.5722	1.0702	1.3452	1.0627	1.1364	0.4508	0.3124	0.4959	0.3318	0.405	0.573444	0.0478	0.0799	0.384811	0.002	0.0151	7.1341	1.3994e-08	2.0751e-08	7.096	5.9841e-09	1.2799e-08	1.00537	0.6335	0.3668	0.674655	0.067	0.1584
		behenate (22:0)*	12125	C08281	HMDB00944	8215	1.512	1.7627	0.7967	1.4691	1.3024	0.5945	0.7919	0.3539	0.8487	0.422	0.5505	0.5414	0.4011	0.912	0.3465	1.2616	1.8728	1.3227	1.0728	1.255	0.9343	0.5607	1.0997	1.0657	0.7827	0.440018	0.0005	0.0022	0.654851	0.0348	0.0895	0.402096	1.5311e-05	9.6443e-06	0.405533	1.074e-05	8.213e-06	0.991524	0.875	0.4622	1.47562	0.0516	0.1332
		erucate (22:1n9)	1552	C08316	HMDB02068	5281116	1.0416	1.1975	0.9286	1.0585	1.2091	0.5818	0.9294	0.3007	0.6579	0.3823	3.0494	2.9827	2.0548	4.7472	2.274	0.7003	1.6016	1.3585	1.1421	1.1605	0.6932	0.4509	0.747	0.5541	0.4836	0.524736	0.018	0.0369	0.491162	0.0108	0.044	2.77963	0.0001	6.0792e-05	2.53364	0.0001	7.4081e-05	1.09709	0.9615	0.4929	1.02689	0.8545	0.6965
		nervonate (24:1n9)*	52674	C08323	HMDB02368	5281120	1.48	1.7508	0.7926	1.34	1.4249	0.7519	0.8164	0.4094	1.0202	0.4765	0.712	0.9428	0.3766	1.2096	0.669	0.8096	1.1416	1.355	1.1578	1.0882	0.896	0.5356	0.9798	1.0306	0.5083	0.511822	0.0162	0.0341	0.711484	0.1774	0.2445	0.575991	0.0046	0.0017	0.704225	0.0335	0.0105	0.817907	0.3737	0.2556	1.13697	0.7542	0.6668
	Polyunsaturated Fatty Acid (n3 and n6)	hexadecadienoate (16:2n6)	57652		HMDB00477		0.97	0.7437	0.6099	0.7541	0.508	0.4168	1.1326	0.3768	0.7238	0.5513	1.5459	0.9375	0.3327	1.03	0.3767	2.4376	4.1559	1.556	2.887	1.6948	2.1404	1.1744	3.6562	0.9087	2.7065	0.892796	0.8144	0.6914	0.83151	0.3396	0.3834	1.17768	0.8687	0.2085	0.331686	0.0001	5.949e-05	3.55058	0.0001	0.0009	3.30684	0.0008	0.0115
		stearidonate (18:4n3)	33969	C16300	HMDB06547	5312508	0.1504	0.1504	0.1504	0.1504	0.1504	0.1504	0.1504	0.1504	0.2938	0.1504	0.1504	0.1504	0.1504	0.1504	0.1504	1	2.7304	0.6197	2.0322	0.4252	1.1732	0.3691	1.5766	0.269	1.0544	1.19069	0.3553	0.381	0.65256	0.2063	0.2712	1	1	0.2326	0.110466	1.6094e-06	1.669e-06	9.05253	1.6094e-06	5.3941e-05	4.96125	0.0002	0.0053
		eicosapentaenoate (EPA; 20:5n3)	18467	C06428	HMDB01999	446284	0.7814	0.5262	0.6755	0.9932	0.5383	0.7403	1.1425	0.4717	1.1673	0.4664	0.3662	0.125	0.095	0.2786	0.0305	1.1859	2.8358	1.3901	1.7396	1.0175	3.5594	1.5539	3.6248	1.0068	2.4051	1.13475	0.5219	0.5139	1.48735	0.252	0.3132	0.254737	3.0646e-06	2.2723e-06	0.109599	3.4767e-09	8.3495e-09	2.32428	0.002	0.0053	3.04649	0.0006	0.0095
		docosapentaenoate (n3 DPA; 22:5n3)	32504	C16513	HMDB06528	6441454	1.1914	1.1793	1.9121	1.4958	1.2821	1.3461	2.9736	0.904	1.6006	0.7947	0.2377	0.1379	0.1643	0.4885	0.0784	0.4779	1.096	1.4122	0.8255	0.7473	1.1844	0.6971	1.3697	0.5474	0.8529	1.07907	0.7129	0.6283	1.02031	0.4521	0.4637	0.156755	9.1812e-09	1.3904e-08	0.242778	6.6201e-07	7.88e-07	0.645673	0.0357	0.0441	0.610513	0.0778	0.168
		docosahexaenoate (DHA; 22:6n3)	44675	C06429	HMDB02183	445580	0.9326	0.7529	1.8002	1.2398	0.9293	1.3753	2.6832	1.0755	1.1735	1.0198	0.2689	0.1545	0.1895	0.6514	0.1194	0.4098	1.0844	2.0187	0.6421	0.5212	1.0324	0.7298	1.6255	0.5285	0.9802	1.29577	0.1623	0.2089	1.04709	0.4992	0.4898	0.244695	7.2531e-07	6.4533e-07	0.295903	5.126e-06	4.4131e-06	0.826943	0.3663	0.2529	0.668241	0.1071	0.2065
		docosatrienoate (22:3n3)	32417	C16534	HMDB02823	5312556	0.8879	0.7427	0.81	1.6156	0.631	1.2146	1.2236	0.6601	1.1952	0.2584	0.2584	0.2584	0.2584	0.2584	0.2584	1.5512	1.8073	1.1672	2.6221	0.9987	0.9142	0.5232	1.0013	0.8061	0.6625	0.971134	0.939	0.7397	0.479629	0.017	0.0569	0.275644	1.4758e-05	9.3373e-06	0.158596	1.5589e-07	2.3194e-07	1.73803	0.0421	0.05	0.858389	0.6165	0.5895
		linoleate (18:2n6)	1105	C01595	HMDB00673	5280450	0.9801	1.0199	1.789	1.3898	0.9767	0.3563	1.8909	0.5665	0.8462	0.398	0.8575	0.6916	0.9647	1.424	0.2997	1.1451	2.785	1.7011	2.1685	0.9112	1.2986	0.6326	2.4941	0.8518	1.3513	0.659232	0.1356	0.1832	0.760932	0.3811	0.4159	0.688409	0.0517	0.016	0.486459	0.0038	0.0015	1.41514	0.2429	0.1864	1.63346	0.0773	0.168
		linolenate [alpha or gamma; (18:3n3 or 6)]	34035	C06426	HMDB03073	5280934	0.6823	0.3894	0.5494	0.9789	0.3277	0.3293	0.9498	0.4312	1.5931	0.2254	1.084	0.4815	0.3924	0.8282	0.2563	4.121	9.7998	2.7755	8.2792	2.1031	2.869	1.0211	4.9048	1.2242	2.7215	1.20531	0.5741	0.5498	0.470504	0.0294	0.0787	1.03918	0.7349	0.1804	0.112354	8.8361e-07	9.8338e-07	9.2491	1.811e-06	5.463e-05	3.61046	0.0013	0.0162
		dihomo-linolenate (20:3n3 or n6)	35718	C03242	HMDB02925	5280581	0.7932	0.5797	1.0983	1.5001	0.663	0.7385	2.2178	1.0168	0.9328	0.3376	0.4395	0.4715	0.1872	0.9147	0.1137	2.0212	3.0859	2.2256	5.6146	1.1927	1.4589	0.7892	1.964	0.9996	1.0004	1.13145	0.589	0.5546	0.439328	0.0639	0.1304	0.458883	0.0037	0.0014	0.150396	2.4714e-06	2.3014e-06	3.05116	0.0044	0.0093	1.18472	0.4915	0.5319
		arachidonate (20:4n6)	1110	C00219	HMDB01043	444899	0.6758	0.5643	1.3392	1.183	0.7878	0.93	2.2358	0.8178	1.2124	0.6748	0.1937	0.1166	0.1004	0.4266	0.023	0.8894	2.537	2.5743	1.7787	1.07	1.3659	1.1077	1.7128	0.5994	0.8945	1.29026	0.3164	0.3504	0.641885	0.1693	0.2354	0.189073	3.0734e-07	3.1251e-07	0.0972156	3.9294e-09	9.2738e-09	1.94488	0.0282	0.0375	0.967551	0.9306	0.7319
		adrenate (22:4n6)	32980	C16527	HMDB02226	5497181	1.3126	1.0359	2.1362	1.6197	0.665	1.341	3.2872	0.9103	1.2054	0.6143	0.2535	0.2313	0.3004	0.9225	0.1265	0.9641	2.0738	3.2769	1.9935	1.4207	0.8738	0.8117	1.1103	0.7252	0.6624	1.08698	0.6104	0.5665	0.429993	0.0435	0.1049	0.270955	1.1091e-05	7.3095e-06	0.188529	2.0188e-06	1.9325e-06	1.4372	0.4415	0.2902	0.568536	0.0736	0.1664
		docosapentaenoate (n6 DPA; 22:5n6)	37478	C16513	HMDB01976	6441454	0.9116	0.5889	1.2186	2.0957	0.5844	1.1206	1.7862	1.3717	1.3868	0.6402	0.4235	0.4373	0.5937	1.5425	0.2464	0.7557	1.2421	4.667	1.4749	1.4371	0.8839	0.9106	0.8686	0.77	0.5504	1.16786	0.3771	0.3977	0.415953	0.0588	0.1254	0.600719	0.0105	0.0037	0.338673	0.0006	0.0003	1.77374	0.2328	0.1801	0.63175	0.1091	0.2075
		docosadienoate (22:2n6)	32415	C16533	HMDB61714	5282807	0.9062	1.276	1.0625	0.9375	1.3457	0.7016	1.1545	0.3186	0.694	0.4974	5.6086	4.5486	4.7715	8.954	4.0556	0.6735	1.2524	1.1716	1.2952	1.2043	0.6232	0.3634	0.7361	0.4864	0.4769	0.608929	0.1632	0.2094	0.4799	0.022	0.0653	5.05405	4.5968e-07	4.3626e-07	4.99166	3.1793e-07	4.2668e-07	1.0125	0.8564	0.4532	0.797956	0.2371	0.3391
		dihomo-linoleate (20:2n6)	17805	C16525	HMDB05060	6439848	0.8799	1.1553	1.7292	1.0479	1.2757	0.7916	2.4967	0.5206	0.7642	0.7203	4.8261	4.6806	3.2151	9.6956	2.3901	0.736	1.2884	1.3138	1.8273	0.9521	0.5643	0.3361	0.6907	0.4117	0.4834	0.869481	0.804	0.6884	0.406401	0.0232	0.0678	4.07482	8.3211e-05	4.4366e-05	4.0551	3.2982e-05	2.1296e-05	1.00486	0.6902	0.3899	0.469679	0.0167	0.0677
		mead acid (20:3n9)	35174		HMDB10378	5312531	0.2698	0.328	0.5099	1.1435	0.6174	0.1849	0.4966	0.3428	0.56	0.178	12.871	14.4614	9.1813	30.9351	5.3494	1.3756	2.1341	4.4005	3.4098	2.0513	0.9324	0.6671	1.2569	0.5168	0.8405	0.614341	0.2129	0.2578	0.31513	0.0008	0.0116	25.3776	2.5263e-10	6.9162e-10	5.44436	8.5574e-06	6.8105e-06	4.66126	1.5361e-05	0.0002	2.39102	0.0067	0.0416
		docosatrienoate (22:3n6)*	57467				0.8172	0.9867	0.8971	1.6051	1.0133	0.3739	0.6538	0.3212	0.6192	0.2676	30.3752	30.4148	26.4076	58.4959	19.0382	1.04	1.9399	4.5315	2.8223	2.4598	0.6384	0.4249	0.672	0.4767	0.3765	0.420292	0.0077	0.0193	0.202329	8.4727e-05	0.0073	30.9681	3.1502e-11	1.1499e-10	12.8762	1.1532e-09	3.0952e-09	2.40506	0.0256	0.0353	1.1578	0.6455	0.6037
	Fatty Acid, Branched	17-methylstearate	38296		HMDB37397	3083779	0.9667	2.3451	1.5085	2.252	1.3072	0.6655	1.0967	0.4414	0.661	0.6579	0.3859	0.6587	0.7528	1.794	0.6983	1.2236	3.9231	1.1682	1.4434	1.5915	0.6233	0.6156	0.7976	0.5825	0.9185	0.420371	0.0011	0.0043	0.37835	0.0019	0.0151	0.511928	0.0007	0.0003	0.458801	0.0013	0.0006	1.11579	0.7924	0.4284	1.00426	0.9669	0.7338
	Fatty Acid, Dicarboxylate	glutarate (pentanedioate)	396	C00489	HMDB00661	743	1.2565	2.7962	5.4919	2.7818	2.8906	1.2396	1.3565	0.4185	0.8341	1	0.3824	0.3224	0.7062	0.5288	0.6248	0.8632	4.6475	10.5808	0.5488	2.1317	0.3382	0.9936	1.0886	0.9654	0.9068	0.318637	0.0664	0.1034	0.22867	0.1113	0.1803	0.168535	0.0012	0.0005	0.136618	0.023	0.0075	1.23362	0.201	0.1621	0.885309	0.3076	0.3993
		2-hydroxyglutarate	37253	C02630	HMDB00606	43	1.0228	1.1294	2.1116	0.6486	0.903	1.8921	1.6458	0.6652	0.9548	0.7382	0.5279	0.3181	1.227	0.9772	0.9172	2.8797	0.9261	1.3986	1.2399	1.2695	1.4442	0.8718	1.3887	1.1361	0.9068	1.01388	0.9175	0.7304	0.745106	0.1897	0.2556	0.682223	0.2544	0.0691	0.514325	0.0105	0.0037	1.32644	0.1145	0.107	0.974814	0.8528	0.6964
		2-hydroxyadipate	31934	C02360	HMDB00321	193530	0.3948	3.4374	11.6424	1.966	2.3045	1.1743	3.5308	0.5748	1.4017	1.1559	0.0883	0.0883	0.0883	0.0883	0.0883	0.0883	0.8441	7.71	0.0883	0.5548	0.0883	0.2075	0.4427	0.4822	0.2383	0.396934	0.5707	0.5498	0.157127	0.4163	0.4375	0.02236	1.4634e-06	1.1704e-06	0.0475473	0.0074	0.0027	0.470269	0.0012	0.0037	0.186156	0.0007	0.0101
		maleate	20676	C01384	HMDB00176	444266	1.1807	1.4577	1.3218	1.6384	1.0607	1.6085	1.3547	1.1347	0.9786	1.2229	0.5468	0.575	0.5556	0.976	0.8085	1.3998	1.4325	0.7605	1.1905	1.4257	0.9886	0.8815	0.8306	0.9234	0.7914	0.945955	0.7747	0.676	0.711145	0.0578	0.1247	0.519859	0.0004	0.0002	0.557562	0.0017	0.0007	0.93238	0.518	0.3242	0.70094	0.0077	0.0445
	Fatty Acid Metabolism (also BCAA Metabolism)	butyrylcarnitine (C4)	32412	C02862	HMDB02013	439829	0.2832	0.4211	0.4575	1.1147	1.0893	0.3185	0.515	1.0258	0.4142	0.9742	0.2832	0.2832	0.2832	0.2832	0.2832	2.9529	3.9567	2.0781	3.2132	5.0476	1.8308	0.4673	2.5119	0.4987	2.3225	0.964912	0.9618	0.7401	0.442427	0.0021	0.0154	0.420702	0.0188	0.0063	0.0820941	1.7252e-07	2.4858e-07	5.12464	3.9618e-05	0.0004	2.34972	0.111	0.2094
		propionylcarnitine (C3)	32452	C03017	HMDB00824	107738	4.166	3.9549	5.1009	2.3477	2.3065	1.2617	0.7184	0.7031	0.5212	1.0746	0.1126	0.1126	0.1126	0.1126	0.1126	0.7	1.7066	9.1007	0.7609	6.8591	0.4586	0.3068	0.9246	0.1126	1.1527	0.239371	0.001	0.004	0.154507	0.0003	0.0079	0.0314947	4.4139e-09	7.8874e-09	0.0294344	5.5157e-08	8.8827e-08	1.07	0.1737	0.1472	0.690652	0.0588	0.1428
		methylmalonate (MMA)	1496	C02170	HMDB00202	487	1.6265	0.4895	0.8877	0.4895	0.8298	1.491	1	0.5067	0.4895	0.7007	0.4895	1.3607	0.4895	1.6208	1.0862	1.1177	0.4895	1.5896	1.8322	1.4757	0.4895	0.9114	0.5872	0.4895	0.8634	0.968749	0.6716	0.6084	0.513629	0.0921	0.1589	1.16741	0.667	0.1657	0.775854	0.6355	0.154	1.50467	0.3696	0.2545	0.797775	0.678	0.6189
	Fatty Acid Metabolism(Acyl Carnitine)	acetylcarnitine (C2)	32198	C02571	HMDB00201	1	8.1816	5.2617	3.7914	3.0849	3.3793	2.3982	1.2206	0.5102	0.8233	1.0196	0.3369	0.3369	0.3369	0.3369	0.3369	0.4545	0.5165	2.0009	0.3972	2.3251	0.7528	0.5022	0.9213	0.3369	0.926	0.251991	7.742e-05	0.0006	0.603983	0.2838	0.3365	0.0710792	5.4832e-09	9.1832e-09	0.295827	0.0015	0.0006	0.240273	7.3769e-06	0.0001	0.575897	0.0444	0.1201
		3-hydroxybutyrylcarnitine (1)	43264		HMDB13127	53481617	2.22	1.5263	1.3144	1.5123	1.2315	0.7806	0.5743	0.4101	0.6371	0.5259	0.4101	0.4101	0.4101	0.4101	0.4101	1.022	1.842	1.8447	1.0748	2.5025	0.9082	0.7045	1.2223	0.6029	1.3459	0.375168	7.2561e-05	0.0006	0.577335	0.013	0.049	0.262733	3.8744e-07	3.8302e-07	0.247466	6.156e-07	7.4573e-07	1.0617	0.8217	0.4403	1.63381	0.057	0.1406
		3-hydroxybutyrylcarnitine (2)	52984		HMDB13127		7.4893	4.2603	2.8685	2.8202	3.2841	1.2046	0.6029	0.4921	0.9782	0.6261	0.4921	0.4921	0.4921	0.4921	0.4921	0.7078	1.0892	2.0472	0.6145	1.5718	0.7705	0.9169	1.0218	0.603	0.8493	0.18839	3.544e-07	2.2933e-05	0.690075	0.2475	0.3099	0.118736	2.2316e-09	4.5384e-09	0.408009	0.0008	0.0004	0.291014	4.1967e-06	9.0204e-05	1.06599	0.9949	0.7338
		hexanoylcarnitine (C6)	32328		HMDB00705	6426853	1.3125	1.3663	1.0449	1.9759	2.5957	0.5566	0.6866	0.6205	0.4359	0.756	0.2698	0.2698	0.2698	0.2698	0.2698	0.9551	1.1172	2.5483	1.356	6.0838	0.7132	0.2698	1.0835	0.3449	1.2925	0.368353	0.0018	0.0062	0.307113	0.0003	0.0084	0.162622	6.102e-07	5.6071e-07	0.111854	4.7155e-07	5.8152e-07	1.45388	0.9004	0.4713	1.21217	0.5658	0.5681
		octanoylcarnitine (C8)	33936	C02838	HMDB00791	123701	2.2083	2.2105	1.7705	2.7366	3.7828	0.9163	1.1935	1.1818	0.6084	1.3716	0.2151	0.2151	0.2151	0.2151	0.2151	0.4233	0.5468	2.3109	0.4887	3.5262	0.6162	0.2311	0.6742	0.2151	0.6427	0.414802	0.0032	0.0098	0.326115	0.0057	0.0289	0.0846271	7.1299e-09	1.1534e-08	0.147412	1.5047e-05	1.1134e-05	0.574087	0.001	0.0033	0.451343	0.0018	0.0206
		cis-4-decenoylcarnitine (C10:1)	38178				1.8781	1.4931	2.3159	1.4865	2.4677	1.1932	1.16	0.9874	0.4519	0.7378	0.2019	0.2019	0.2019	0.2019	0.2019	0.2019	0.2019	1.6125	0.2019	2.2476	0.4732	0.2019	0.8852	0.2019	0.8151	0.469885	0.0453	0.0771	0.577119	0.497	0.4895	0.104706	9.1792e-07	7.8718e-07	0.226051	0.0067	0.0024	0.463195	0.0008	0.0028	0.568903	0.0213	0.0823
		laurylcarnitine (C12)	34534		HMDB02250	10427569	1.8346	1.4347	1	2.0727	3.6486	0.8768	0.6266	2.2014	0.6796	2.7889	0.1856	0.1856	0.1856	0.1856	0.1856	0.2708	0.1856	3.1384	0.1856	3.6424	0.7435	0.3964	0.7256	0.3387	0.6855	0.718005	0.466	0.4743	0.389301	0.5048	0.4898	0.0928873	2.4201e-05	1.4598e-05	0.12502	0.0032	0.0013	0.742978	0.0471	0.0553	0.402841	0.0535	0.1368
		myristoylcarnitine (C14)	33952		HMDB05066	6426854	1.0684	0.8439	0.8185	1.1282	1.8208	0.7378	0.7246	1.0163	1.0135	1.1992	0.4716	0.4716	0.4716	0.4716	0.4716	0.7291	0.6281	2.0719	0.6667	2.1442	0.9865	0.7312	1.023	0.4716	1.1394	0.82598	0.8276	0.6942	0.697388	0.1064	0.1764	0.415155	0.0003	0.0001	0.377885	0.0001	6.2089e-05	1.09863	0.6667	0.3809	0.927591	0.3139	0.4051
		palmitoylcarnitine (C16)	44681	C02990	HMDB00222	461	1.2072	0.9663	0.6225	1.0781	1.4116	0.6574	0.6969	0.7595	0.9762	0.9141	0.6225	0.6225	0.6225	0.6225	0.6225	1.2165	1.1291	1.1378	0.9204	1.6355	1.1892	0.9711	1.0825	0.6937	1.4164	0.757534	0.132	0.1801	0.886344	0.1003	0.1683	0.588853	0.0003	0.0001	0.515374	1.7563e-06	1.7776e-06	1.14257	0.0376	0.046	1.33685	0.0512	0.1329
		palmitoleoylcarnitine (C16:1)*	53223			71464547	0.7125	0.4736	0.7416	0.9528	1.3067	0.6667	0.4152	0.6527	0.9267	0.6693	0.3504	0.3504	0.3504	0.3504	0.3504	1.0472	1.3273	2.6999	1.5929	2.8439	1.2575	0.5983	1.6349	0.3504	1.6899	0.795424	0.9726	0.7401	0.581525	0.0154	0.0532	0.418418	0.0042	0.0016	0.184204	7.4236e-07	8.6118e-07	2.27149	0.001	0.0033	1.66066	0.2602	0.3607
		stearoylcarnitine (C18)	34409		HMDB00848	6426855	2.6088	1.7183	0.9453	1.3978	2.0098	0.7905	0.9919	0.5986	0.7364	1.1164	0.5986	0.5986	0.5986	0.5986	0.5986	0.712	1.3351	0.9877	0.7554	2.3519	0.8196	1.9305	0.6926	0.9192	1.8524	0.487765	0.0023	0.0076	1.01175	0.8987	0.6743	0.344816	8.8177e-06	5.8933e-06	0.487293	0.0013	0.0006	0.707615	0.043	0.0509	1.46778	0.2439	0.3471
		linoleoylcarnitine (C18:2)*	46223		HMDB06469	6450015	0.7045	0.624	1.1421	0.5918	1.4298	0.9076	0.5427	0.6272	0.7808	0.784	0.2885	0.2885	0.2885	0.2885	0.2885	0.8318	1.3702	1.1039	1.5463	1.6837	1.5873	0.4364	2.3222	0.5242	2.558	0.810805	0.5612	0.5443	1.13651	0.9012	0.6743	0.321112	0.0028	0.0011	0.220704	2.0124e-05	1.42e-05	1.45494	0.0448	0.0528	2.0394	0.1699	0.2794
		linolenoylcarnitine (C18:3)*	57511				0.1094	0.1094	0.349	0.1534	0.2987	0.547	0.1094	0.4354	0.8309	0.3073	0.1094	0.1094	0.1094	0.1094	0.1094	1.8764	2.6436	1.2623	4.2045	1.9016	1.1962	0.3674	2.1418	0.7985	2.3384	2.18649	0.0131	0.0286	0.575544	0.0464	0.11	0.536327	0.2508	0.0683	0.0460112	3.1248e-08	5.507e-08	11.6564	3.0172e-07	1.8203e-05	3.0683	0.0148	0.0631
		oleoylcarnitine (C18:1)	35160		HMDB05065	6441392	0.974	0.7254	0.8547	1.026	1.4148	0.6012	0.4071	0.4925	0.7415	0.6068	0.3953	0.3953	0.3953	0.3953	0.3953	0.8221	1.4163	1.5571	1.5426	2.7445	1.1912	0.5472	1.2753	0.3953	1.6266	0.570402	0.0941	0.1371	0.623017	0.0383	0.0955	0.395704	0.0006	0.0003	0.244538	2.9887e-06	2.7274e-06	1.61817	0.0304	0.0392	1.76744	0.0763	0.168
		myristoleoylcarnitine (C14:1)*	48182			90659872	1.5779	1.1069	0.9302	2.2566	3.3594	0.6052	0.3198	1.6631	0.6293	1.42	0.2957	0.2957	0.2957	0.2957	0.2957	0.4196	0.352	5.0784	0.2957	5.0486	1	0.3841	0.9915	0.2957	0.8369	0.502372	0.2663	0.3046	0.313392	0.2176	0.2825	0.160167	0.0012	0.0005	0.132076	0.0055	0.0021	1.21269	0.5061	0.32	0.756501	0.4293	0.4969
		arachidoylcarnitine (C20)*	57513		HMDB06460		4.224	2.6332	1.1878	1.982	3.0163	0.9688	0.9966	0.7204	0.7069	1.1186	0.4782	0.4782	0.4782	0.4782	0.4782	0.5066	0.8081	0.7881	0.4782	1.188	0.6801	1.4839	0.7093	0.7823	1.1536	0.345871	2.1072e-05	0.0002	1.27599	0.2522	0.3132	0.183313	4.4436e-09	7.8874e-09	0.634386	0.011	0.0038	0.288961	8.6824e-07	3.7415e-05	1.06603	0.7699	0.6735
		arachidonoylcarnitine (C20:4)	57518				1.2171	0.8475	2.0876	0.9896	1.2281	1.6313	0.3065	0.472	0.7427	0.4797	0.2334	0.2334	0.2334	0.2334	0.2334	0.554	1.0104	2.3882	1.1422	2.4803	0.7346	0.5286	1.0971	0.3018	1.1338	0.570213	0.3176	0.3509	0.501102	0.0564	0.1247	0.183205	0.0002	0.0001	0.154057	1.9566e-05	1.4023e-05	1.1892	0.3136	0.2252	1.04507	0.9737	0.7338
		adrenoylcarnitine (C22:4)*	57528				2.7853	1.2423	2.3781	1.3529	1.3786	2.01	0.2418	0.3115	0.6298	0.4147	0.2418	0.2418	0.2418	0.2418	0.2418	0.2418	1.0814	4.7304	1	4.6614	0.3666	0.4649	0.5026	0.2418	0.5569	0.394847	0.1314	0.1798	0.182057	0.0334	0.0864	0.132316	0.0017	0.0007	0.103201	0.0027	0.0011	1.28212	0.8534	0.4524	0.591164	0.3794	0.4543
		behenoylcarnitine (C22)*	57514				2.2571	1.5051	1.0327	1.0437	1.2423	0.9901	1.1005	0.5213	0.7027	1.0947	0.427	0.427	0.427	0.427	0.427	0.4455	0.7172	0.6108	0.427	1.0425	0.823	0.8235	0.9105	0.7431	1.1644	0.622703	0.0391	0.0689	1.37666	0.0842	0.1515	0.301515	1.2639e-06	1.0437e-06	0.658341	0.0062	0.0023	0.457993	0.0012	0.0037	1.01252	0.792	0.6818
		dihomo-linolenoylcarnitine (20:3n3 or 6)*	57521				0.8024	0.5546	1.1102	1.0331	1.1036	1.3124	0.2739	0.5528	0.8043	0.2872	0.261	0.261	0.261	0.261	0.261	1.0758	1.4405	1.8734	2.8866	2.5793	0.8357	0.5047	1.0621	0.4674	1.137	0.701709	0.6223	0.5717	0.406561	0.0138	0.0511	0.283455	0.0028	0.0011	0.132412	5.2665e-06	4.5057e-06	2.14071	0.0125	0.0204	1.2403	0.5903	0.5763
		dihomo-linoleoylcarnitine (C20:2)*	57520				4.4173	3.7413	2.0337	2.02	4.9167	1.2903	0.949	0.5641	0.7243	1.051	0.3757	0.3757	0.3757	0.3757	0.3757	0.5198	0.7832	1.1892	0.6562	1.6963	0.5732	1.6274	0.5483	0.6645	0.6402	0.267307	0.0006	0.0028	0.836708	0.7903	0.6288	0.109668	3.1734e-08	4.2221e-08	0.387743	0.0059	0.0022	0.282836	1.7299e-05	0.0002	0.885317	0.0819	0.1751
		eicosenoylcarnitine (C20:1)*	57519				6.2673	4.9533	2.2369	4.0501	6.3928	1.0053	0.9298	0.6553	0.7305	1.0317	0.5348	0.5348	0.5348	0.5348	0.5348	0.5348	0.9947	1.6173	0.5965	2.2341	0.6592	2.6481	0.6088	0.7957	0.7062	0.182114	1.3003e-05	0.0002	0.906414	0.719	0.6056	0.111881	4.3285e-08	5.4531e-08	0.447352	0.0322	0.0102	0.250096	4.4855e-06	9.0204e-05	1.24477	0.4058	0.4758
		erucoylcarnitine (C22:1)*	57525				4.6211	3.5065	1.5446	2.6557	5.3474	1.0858	0.8095	0.5597	0.516	1.4118	0.3166	0.3166	0.3166	0.3166	0.3166	0.3166	0.3166	1	0.3166	1.1504	0.5305	0.736	0.6829	0.3166	0.7912	0.247962	3.3118e-05	0.0003	0.98613	0.5513	0.5213	0.08956	4.6681e-09	8.1041e-09	0.510612	0.0417	0.0129	0.175397	2.5797e-07	1.8203e-05	0.697545	0.1107	0.2094
		docosadienoylcarnitine (C22:2)*	57526				5.5968	3.5658	1	1.9446	4.5256	0.6348	0.4702	0.1887	0.2281	1.2364	0.1887	0.1887	0.1887	0.1887	0.1887	0.1887	0.1887	0.1887	0.1887	0.1887	0.1887	0.8812	0.3019	0.1887	0.1887	0.165829	4.5659e-05	0.0004	1.85395	0.1953	0.261	0.0567253	2.3645e-08	3.2859e-08	1	1	0.2237	0.0567253	2.3645e-08	7.1324e-06	0.634182	0.0302	0.099
		docosatrienoylcarnitine (C22:3)*	57527				3.3764	1.4484	0.7521	2.1284	1.8399	1.2984	0.1938	0.2957	0.1938	0.2087	0.1938	0.1938	0.1938	0.1938	0.1938	0.1938	0.1938	1.0085	0.1938	1.3178	0.1938	0.7291	0.1938	0.2607	0.1938	0.229477	0.0023	0.0076	0.540358	0.3461	0.3887	0.101517	4.0111e-05	2.3024e-05	0.333253	0.1159	0.0326	0.304624	0.0018	0.005	0.717312	0.3033	0.3949
		docosapentaenoylcarnitine (C22:5n3)*	57529				1.7474	0.346	3.8272	0.346	2.354	2.5983	0.346	0.6512	0.6662	0.6187	0.346	0.346	0.346	0.346	0.346	0.346	0.346	4.0245	0.346	3.1651	0.6158	0.346	0.8439	0.346	1.2491	0.566132	0.6999	0.6204	0.41334	0.5226	0.4997	0.200682	0.0299	0.0097	0.210268	0.0812	0.0235	0.954412	0.6219	0.3634	0.696828	0.4557	0.5142
		tetracosadienoylcarnitine (C24:2)*	57524				3.0547	2.6755	1.666	0.834	4.1205	1.4099	1.1679	0.4725	0.5217	1.8853	0.4725	0.4725	0.4725	0.4725	0.4725	0.4725	0.4725	0.9923	0.4725	1.4509	0.7824	0.5778	1.0077	0.5339	0.9486	0.441862	0.0837	0.1252	0.997332	0.4615	0.4695	0.191285	4.8348e-05	2.6991e-05	0.611936	0.2123	0.0563	0.31259	0.001	0.0032	0.70555	0.2103	0.3186
		lignoceroylcarnitine (C24)*	57515				2.0372	1.807	1.3851	1.2446	1.1289	1.0185	0.86	0.4738	0.7462	0.6813	0.3996	0.3996	0.3996	0.3996	0.3996	0.5126	0.8536	0.9038	0.3996	1.3817	1.0442	0.9406	0.9872	1.131	1.0715	0.497159	0.0012	0.0047	1.27724	0.0371	0.0937	0.262798	1.3838e-07	1.5635e-07	0.493175	0.0004	0.0002	0.532869	0.0017	0.0047	1.36899	0.028	0.0959
		margaroylcarnitine*	57512		HMDB06210		1.3284	0.9938	0.7222	1.0062	1.528	0.6043	0.9088	0.6372	0.9838	1.0546	0.6043	0.6043	0.6043	0.6043	0.6043	0.9812	1.0733	1.1822	0.8821	1.7046	1.1776	1.1269	0.9311	0.6791	1.3244	0.750851	0.1676	0.2139	0.899663	0.2279	0.2915	0.541623	0.0001	5.4522e-05	0.518855	6.0482e-06	5.0177e-06	1.04388	0.2201	0.1724	1.25077	0.1616	0.2677
		nervonoylcarnitine (C24:1)*	57531				2.1371	1.7432	1.4034	0.8082	1.6738	0.9521	0.9992	0.412	0.7836	0.8996	0.412	0.412	0.412	0.412	0.412	0.4882	1.1284	1.0644	0.562	1.9145	1.1011	0.702	1.0008	0.7061	1.0585	0.521073	0.0124	0.0278	0.885797	0.8468	0.6534	0.265269	1.7017e-06	1.3309e-06	0.399418	0.0002	0.0001	0.664138	0.042	0.05	1.129	0.4506	0.5098
		cerotoylcarnitine (C26)*	57516		HMDB06347		1.4802	1.4039	1.451	1.0866	0.874	1.0967	1.218	0.6809	1.0752	0.8106	0.523	0.523	0.523	0.523	0.523	0.5378	0.7679	0.97	0.523	1.0723	1.1112	1.03	0.8011	0.9586	0.7357	0.775355	0.1506	0.1973	1.19778	0.0809	0.1493	0.415363	1.4279e-06	1.1484e-06	0.675536	0.0039	0.0015	0.614864	0.0023	0.0057	0.94985	0.8703	0.7035
		ximenoylcarnitine (C26:1)*	57517				1.7941	1.5641	1.2382	1.0575	1.037	1.1342	1.0069	0.61	0.8768	0.6517	0.61	0.61	0.61	0.61	0.61	0.6138	1.0896	1.0282	0.6156	1.6255	0.9931	0.8287	0.7954	0.7097	0.7536	0.639615	0.0119	0.0268	0.82058	0.8955	0.6741	0.455843	5.7533e-05	3.1501e-05	0.613349	0.0156	0.0052	0.743203	0.0244	0.0344	0.953477	0.8439	0.6916
		pentadecanoylcarnitine (C15)*	57522				0.998	0.7929	0.8697	1.045	1.5857	0.7051	0.9156	0.8636	1.0991	1.002	0.5101	0.5101	0.5101	0.5101	0.5101	0.9468	1.0491	1.5955	0.8655	1.5722	1.2472	0.9253	1.0701	0.5101	1.2956	0.866592	0.9268	0.7365	0.837322	0.1047	0.1743	0.482018	4.5856e-05	2.6008e-05	0.423032	9.2117e-07	1.0169e-06	1.13944	0.0886	0.0881	1.10095	0.9978	0.7338
	Carnitine Metabolism	deoxycarnitine	36747	C01181	HMDB01161	134	3.3989	3.1943	4.6136	2.268	1.9125	2.0135	1.0269	0.8216	1.3694	0.9731	0.1435	0.0783	0.1421	0.2101	0.191	0.7875	1.1591	2.7719	0.6982	1.7239	1.2462	0.6444	1.1297	0.4941	0.8667	0.403222	0.0037	0.0109	0.613548	0.1618	0.2336	0.0497163	6.4276e-11	2.128e-10	0.107134	2.6627e-08	5.0623e-08	0.464058	0.0013	0.0039	0.706117	0.0722	0.1646
		carnitine	15500	C00318	HMDB00062	10917	5.4079	3.4863	2.3357	1.981	1.9073	1.8872	0.5451	0.3389	0.4969	0.4951	0.3389	0.3389	0.3389	0.3389	0.3389	0.982	1.1096	2.8149	1.1218	3.0863	0.7476	1.018	0.5707	0.5828	0.8808	0.248919	4.1349e-06	9.7144e-05	0.416903	0.0054	0.0286	0.112083	3.2036e-08	4.2227e-08	0.185911	6.3139e-06	5.2066e-06	0.602889	0.0163	0.025	1.00975	0.612	0.5895
	Neurotransmitter	acetylcholine	18790	C01996	HMDB00895		1.3409	1.0915	0.8457	0.6885	2.0775	1.3224	12.9299	99.9797	9.2343	27.7448	0.0239	0.0239	0.0239	0.0239	0.0239	0.0239	0.0239	0.0239	0.0239	0.0239	0.0239	0.0736	0.0239	0.0239	0.1332	25.018	0.0596	0.0944	2.33054	0.2318	0.2946	0.0197713	9.3335e-05	4.9211e-05	1	1	0.2237	0.0197713	9.3335e-05	0.0007	0.0018418	1.6404e-05	0.0007
	Fatty Acid Metabolism (Acyl Choline)	palmitoylcholine	52944			151731	1.0338	0.7484	0.293	0.7235	1.1697	0.2466	0.7414	0.702	2.5809	1.1724	0.2005	0.2005	0.2005	0.2005	0.2005	1.1909	1.4146	0.352	0.2005	0.6731	2.2966	0.9211	0.9579	1.3896	1.5409	1.37166	0.9152	0.7299	1.85485	0.0266	0.0739	0.252621	0.0004	0.0002	0.261674	0.0014	0.0006	0.965402	0.5644	0.3439	1.30548	0.1048	0.2038
		oleoylcholine	53260				1.2641	1.0281	0.4905	0.9202	1.689	0.3026	0.5998	0.6129	1.9559	0.9467	0.3026	0.3026	0.3026	0.3026	0.3026	0.8549	1.7422	0.5763	0.398	1.3015	1.8135	0.9719	0.8623	0.7692	1.6123	0.819359	0.1857	0.2324	1.23729	0.2032	0.2679	0.280606	5.472e-05	3.0429e-05	0.310493	0.0005	0.0002	0.903745	0.358	0.2483	1.36472	0.0963	0.1936
		palmitoloelycholine	53257				0.2165	0.3698	0.2165	0.748	0.6473	0.2165	0.2165	0.5226	1.9425	0.4904	0.2165	0.2165	0.2165	0.2165	0.2165	2.3119	2.7906	0.4343	0.5806	1.2342	1.8043	0.7786	1.0637	1	1.3013	1.54156	0.658	0.5997	0.809062	0.9441	0.6937	0.492471	0.031	0.01	0.147247	3e-05	2.0032e-05	3.34452	0.0064	0.0121	1.75532	0.0149	0.0632
		linoleoylcholine*	57463				1.0646	0.9724	0.3654	0.7983	1.403	0.2227	0.5856	0.7	1.6969	1.0526	0.2227	0.2227	0.2227	0.2227	0.2227	1.0105	1.638	0.2461	0.2456	0.8045	1.7656	0.8439	1.3135	0.8345	1.985	0.924865	0.5816	0.5535	1.70926	0.0249	0.0705	0.241871	0.0002	8.3553e-05	0.282277	0.0022	0.0009	0.856854	0.2856	0.2117	1.58356	0.0737	0.1664
		stearoylcholine*	57464				1.3063	1.0208	0.3088	0.3088	1.4363	0.5679	0.9792	0.5992	1.4514	2.1747	0.3088	0.3088	0.3088	0.3088	0.3088	0.3088	0.3088	0.3088	0.3088	0.3088	0.929	1.2814	0.3088	0.3507	2.0142	1.3176	0.1378	0.1852	3.16328	0.0123	0.0478	0.352431	0.0264	0.0086	1	0.5545	0.1363	0.352431	0.0877	0.0876	0.846113	0.5621	0.5681
	Fatty Acid, Monohydroxy	4-hydroxybutyrate (GHB)	34585	C00989	HMDB00710	10413	0.3442	0.3442	0.3442	0.3442	0.3442	1.0963	0.9769	0.3442	2.0151	0.3442	0.3442	0.3442	0.3442	0.3442	0.62	0.3442	0.3442	0.3442	0.3442	0.3442	0.3442	1.3385	0.6224	0.3442	0.9631	2.77554	0.0019	0.0066	2.09901	0.0104	0.0434	1.16026	0.6871	0.1701	1.16026	0.6871	0.1653	1	1	0.4929	0.756254	0.4638	0.5175
		2-hydroxypalmitate	35675		HMDB31057	92836	1.0206	1.5923	0.9928	1.4361	1.3483	0.6584	0.9433	0.5501	0.9323	0.574	1.4051	0.8839	0.7842	1.3561	0.6015	1.0489	1.2045	1.0072	1.0852	1.0145	0.7667	0.817	0.8372	0.937	0.7914	0.572464	0.0003	0.0016	0.77408	0.0568	0.1247	0.78728	0.0094	0.0034	0.93853	0.1315	0.0366	0.838844	0.2079	0.1659	1.13428	0.3154	0.4052
		3-hydroxyoctanoate	22001		HMDB01954	26613	0.6599	0.6599	0.9654	0.6599	1.5403	0.6651	0.6599	0.9056	1.1454	1.286	0.6599	0.6599	0.6599	0.6599	0.6599	0.6599	0.6599	0.6599	0.6599	0.6599	1.0346	0.6599	0.6599	0.6599	0.6599	1.03937	0.697	0.6197	1.11356	0.4786	0.4769	0.735609	0.0382	0.0122	1	0.6778	0.1633	0.735609	0.0873	0.0876	0.788117	0.5037	0.5398
		3-hydroxydecanoate	22053		HMDB02203	26612	2.9712	1.9514	0.6714	1.5088	1.9601	0.8195	1.0183	0.8823	1.1824	1.4963	0.6714	0.6714	0.6714	0.6714	0.6714	0.7495	1.1026	1.0617	0.6714	2.2363	0.7211	0.8583	0.7301	0.8922	0.9056	0.595703	0.0408	0.0711	0.70554	0.1086	0.1785	0.370411	0.0002	8.5608e-05	0.576656	0.01	0.0035	0.642344	0.0935	0.0911	0.76078	0.2244	0.3294
		3-hydroxylaurate	32457		HMDB00387	94216	3.2033	1.7501	0.7677	1.8772	2.1437	0.92	1.0116	0.8448	1.5533	1.571	0.5032	0.3599	0.3256	0.3598	0.5243	0.7581	1.0523	0.8001	0.6973	1.3844	0.9884	1.229	0.847	1.1384	1.1004	0.605697	0.0127	0.0278	1.13022	0.6432	0.5701	0.212769	4.9618e-09	8.4089e-09	0.441754	8.7884e-06	6.9539e-06	0.481646	0.0011	0.0034	0.898741	0.5464	0.5628
	Eicosanoid	prostaglandin E2	7746	C00584	HMDB01220	5280360	1.1003	1	7.8352	0.8444	0.5354	0.1209	1.916	0.4248	2.07	2.2344	0.1209	0.1209	0.1209	0.1209	0.1209	0.9781	0.1209	1.1925	0.3655	2.4622	0.3985	0.2062	3.0389	0.1209	12.2227	0.59796	0.9916	0.7401	3.12299	0.6091	0.5549	0.0534232	0.0023	0.0009	0.118085	0.0469	0.0143	0.452414	0.1876	0.1559	2.36284	0.4023	0.4744
		6-keto prostaglandin F1alpha	20476	C05961	HMDB02886	5280888	1	1.0559	19.3198	1.1941	0.4911	0.2321	3.7191	0.3297	0.8667	0.2897	0.2271	0.2271	0.2271	0.2271	0.2271	1.3433	0.2271	9.8563	0.2516	4.4015	1.5037	0.5762	3.7166	0.716	5.7169	0.23578	0.4123	0.4274	0.760544	0.7129	0.6026	0.0492392	0.0071	0.0026	0.0706165	0.0315	0.01	0.697275	0.5008	0.3174	2.24917	0.6055	0.586
		12-HHTrE	57393	C20388	HMDB12535	5283141	0.6547	0.4593	6.5342	0.9488	0.4417	0.1332	2.0765	0.6929	0.6788	0.4804	0.1332	0.1332	0.1332	0.1332	0.1332	5.1415	0.1332	3.8978	1.9246	3.5614	1.2443	0.3182	6.1183	1.0512	4.6965	0.449379	0.9101	0.7295	0.91609	0.9653	0.6937	0.0736832	0.0147	0.0051	0.0454344	0.0047	0.0018	1.62175	0.6161	0.3622	3.30605	0.6653	0.6135
	Endocannabinoid	oleoyl ethanolamide	38102		HMDB02088	5283454	2.682	1.2468	0.7142	0.7753	1.1439	0.6456	0.7537	0.6521	0.637	0.6507	5.0273	5.7951	5.7456	3.909	4.2523	1.0031	0.8575	1.3161	0.9807	1.0903	1.2318	1.2407	0.8879	0.6625	0.8317	0.508838	0.0361	0.0655	0.925091	0.775	0.6232	3.76845	1.4216e-08	2.0863e-08	4.71241	4.7894e-09	1.0574e-08	0.799686	0.5406	0.3348	1.45386	0.1972	0.3064
		myristoyl ethanolamide	43533			8890	1.2793	0.2649	0.8968	1.3027	1.1032	0.4465	0.5803	0.2649	0.6978	0.4859	3.0013	4.0505	6.1502	10.2521	2.9016	0.72	2.1316	1.3352	1.329	1.8519	0.7315	0.4488	0.5632	0.2649	0.8365	0.510718	0.0387	0.0687	0.386131	0.0072	0.0331	5.43764	7.7149e-06	5.2051e-06	3.5772	0.0001	6.7621e-05	1.52009	0.2413	0.1857	1.14927	0.6744	0.6189
		palmitoyl ethanolamide	38165	C16512	HMDB02100	4671	2.0511	1.1917	0.8421	0.7499	0.8616	0.5603	0.82	0.7494	0.7772	0.7699	1.0865	1.5955	1.8292	1.3194	1.1092	1.0686	1.0465	1.2687	0.9163	1.1607	1.1949	0.9121	0.9072	0.6015	0.9865	0.64546	0.0709	0.1089	0.84277	0.3938	0.4237	1.21828	0.0467	0.0145	1.27084	0.0502	0.0151	0.958641	0.9718	0.4929	1.25169	0.2965	0.3883
		stearoyl ethanolamide	38625		HMDB13078	27902	2.3568	1.6036	0.9752	0.7935	1.0765	0.9501	1.3359	0.9379	0.935	1.0045	0.9303	0.9955	0.9531	0.6868	0.6012	1.1854	1.1958	1.0257	1.2021	1.2984	1.0271	0.9838	0.9017	0.8867	0.9703	0.758699	0.1287	0.1772	0.807394	0.1215	0.1924	0.612275	0.0065	0.0024	0.70537	0.022	0.0073	0.86802	0.5847	0.352	0.923732	0.5629	0.5681
		arachidonoyl ethanolamide	32463	C11695	HMDB04080	5281969	1.2856	1.1217	0.9609	0.9207	0.5736	1.0563	0.6826	1.2093	0.7916	0.9895	0.3453	0.3453	0.3453	0.3453	0.3453	0.7299	0.6805	2.3532	0.507	0.6637	1.3351	1.4454	1.1232	0.9014	0.3453	0.972607	0.5019	0.4996	1.0438	0.6969	0.6014	0.355064	0.0006	0.0003	0.349898	0.0009	0.0004	1.01477	0.8801	0.4641	1.08904	0.6635	0.6131
		N-arachidonoyltaurine	54748				0.2593	1.0701	0.5962	1.9821	1.7397	0.4499	0.4546	0.6291	0.2593	0.7459	0.2593	0.2593	0.2593	0.2593	0.2593	0.5981	0.2593	2.036	1	1.2812	0.5255	0.368	1.2741	0.2593	1.4989	0.449552	0.208	0.2526	0.758667	0.3235	0.3699	0.229575	0.0024	0.001	0.250551	0.0025	0.001	0.91628	0.9839	0.4929	1.54632	0.7912	0.6818
		N-oleoyltaurine	39732			6437033	1.0366	2.1527	0.7009	2.9191	4.3568	0.5094	0.9634	0.6612	0.6928	0.6518	0.1765	0.1765	0.1765	0.1765	0.1765	0.938	0.4488	1.5052	1.3072	0.8838	0.6751	0.4889	1.2605	0.1765	2.0299	0.311532	0.0244	0.0472	0.911056	0.3091	0.3595	0.0790339	1.3942e-06	1.1406e-06	0.173618	3.0924e-05	2.0241e-05	0.455217	0.1716	0.1458	1.33125	0.9792	0.7338
		N-stearoyltaurine	39730			168274	1.2833	2.5808	0.989	3.1393	2.7568	0.6061	1.1461	0.6582	0.7227	0.7608	0.2497	0.2497	0.2497	0.2497	0.2497	0.9504	0.3719	1.0252	1.011	0.8118	0.5316	0.4597	0.8605	0.2497	1.8025	0.36225	0.0045	0.0129	0.936144	0.2524	0.3132	0.116148	2.1034e-07	2.2514e-07	0.299379	7.8693e-05	4.7246e-05	0.387964	0.0122	0.0201	1.00259	0.4703	0.5228
		N-palmitoyltaurine	39835				1.1839	2.0558	0.8293	2.565	2.6103	0.5769	0.8207	0.6757	0.6643	0.6421	0.2775	0.2775	0.2775	0.2775	0.2775	1.3828	0.9474	0.9795	1.0757	0.8131	0.7314	0.3199	1.0205	0.2775	1.9957	0.365598	0.0078	0.0196	0.835818	0.126	0.1963	0.150092	1.6283e-06	1.2825e-06	0.266904	3.0179e-05	2.0054e-05	0.562347	0.1974	0.1609	1.28562	0.9799	0.7338
		linoleoyl ethanolamide	52608		HMDB12252	5283446	1.3163	2.1314	0.4921	1.8316	2.5733	0.7958	1.9607	0.7855	0.8207	0.9357	0.4921	0.5217	0.535	1.7025	0.4921	0.8583	0.4921	0.6453	1.379	0.4921	1.1825	0.6421	1.5932	0.6368	0.9477	0.634942	0.6763	0.61	1.29365	0.3872	0.4199	0.448596	0.0185	0.0063	0.968087	0.4658	0.1166	0.463384	0.0838	0.086	0.944115	0.6142	0.5895
		palmitoleoyl ethanolamide*	57541		HMDB13648	9835868	0.651	0.651	0.651	0.651	0.651	0.651	0.651	0.651	0.651	0.651	0.651	1.1583	1.2608	0.8417	0.676	0.651	0.651	0.651	0.651	0.651	0.651	0.651	0.651	0.651	0.651	1	1	0.7401	1	1	0.6937	1.40946	0.0002	7.9913e-05	1.40946	0.0002	8.7335e-05	1	1	0.4929	1	1	0.7338
	Inositol Metabolism	myo-inositol	1124	C00137	HMDB00211	892	7.2781	3.6046	2.8623	0.9994	2.6867	3.236	0.858	0.725	0.8328	0.4716	0.1202	0.0739	0.1813	0.1307	0.2966	2.5024	4.7458	3.6215	4.3782	7.2427	2.1986	2.4633	1.0006	0.3092	4.6697	0.351292	0.0541	0.0876	0.473149	0.0479	0.111	0.0460499	1.132e-06	9.5922e-07	0.0356905	2.0768e-07	2.9308e-07	1.29026	0.4127	0.2767	1.73783	0.4476	0.5089
		inositol 1-phosphate (I1P)	43849	C01177	HMDB00213	440194	3.9831	3.0731	3.1879	1.818	1.4717	1.0126	0.823	0.5047	0.7862	0.8313	1.9193	0.9923	0.7564	0.9765	0.9385	0.5688	2.57	1.8198	1.6196	4.0647	0.4804	1.2996	0.4428	0.4717	1.0077	0.292438	0.0016	0.0057	0.347856	0.0351	0.0898	0.412523	0.0239	0.0079	0.524575	0.3681	0.094	0.786394	0.143	0.1269	0.935419	0.9029	0.7183
	Phospholipid Metabolism	choline	15506	C00114	HMDB00097	305	2.6111	2.741	2.0515	2.2532	2.4014	1.0606	1.2	0.9104	1.1925	1.1386	0.7058	0.6959	0.5983	0.716	0.4011	1.1481	2.0646	1.7855	0.8968	2.283	0.9192	0.6122	0.8895	0.5514	0.9394	0.456295	0.0003	0.0016	0.47832	0.0014	0.014	0.258505	3.4541e-08	4.4701e-08	0.381157	4.3905e-05	2.7569e-05	0.678211	0.0025	0.0061	0.710947	0.0112	0.0564
		choline phosphate	34396	C00588	HMDB01565	1014	2.5312	2.117	1.6538	1.618	1.9425	1.0256	0.6609	0.4754	0.6215	0.412	0.4612	0.2665	0.7051	0.7783	0.4639	1.5483	2.3867	1.865	1.4603	2.5972	0.9258	1.2163	0.8158	0.8561	1.2625	0.323995	7.7244e-06	0.0001	0.514989	0.0048	0.0263	0.271229	4.4434e-07	4.274e-07	0.271367	1.4576e-06	1.5348e-06	0.999493	0.5707	0.3457	1.58869	0.0377	0.1107
		cytidine 5'-diphosphocholine	34418	C00307	HMDB01413	13804	0.6406	0.7176	1.2379	0.7597	0.897	1.3483	1.3168	0.7231	1.2322	0.8081	0.425	0.3863	0.7743	0.5236	0.7899	1.0039	0.9961	1.3798	1.1433	0.7198	1.4368	1.3825	1.5029	1.085	1.0906	1.27645	0.025	0.0482	1.23935	0.1144	0.184	0.681692	0.02	0.0067	0.552957	0.0002	9.4691e-05	1.23281	0.0515	0.0589	1.19698	0.209	0.3186
		glycerophosphorylcholine (GPC)	15990	C00670	HMDB00086	71920	1.8662	2.0307	1.4569	1.8727	1.405	0.7215	1.5582	0.6599	1.6292	0.9355	0.9108	1.069	0.5703	1.0104	0.49	0.7832	1.1114	0.7616	0.7133	1.2159	0.9977	0.4148	1.1027	1.3795	0.6186	0.637699	0.0075	0.0191	0.984276	0.9504	0.6937	0.46927	0.0008	0.0003	0.883347	0.7685	0.1801	0.53124	0.0016	0.0045	0.819959	0.5444	0.5628
		phosphoethanolamine	1600	C00346	HMDB00224	1015	1.6965	1.567	1.6389	1.2081	1.0433	0.7506	0.4738	0.375	0.8412	0.4213	0.5537	0.285	0.78	0.4371	0.7902	0.9804	1.888	3.1562	1.0196	1.3055	1.3638	1.0326	1.3932	0.3207	1.3423	0.400053	0.0059	0.0155	0.653029	0.1683	0.2354	0.397831	0.0036	0.0014	0.340851	0.0033	0.0013	1.16717	0.9705	0.4929	1.90524	0.1064	0.206
		cytidine-5'-diphosphoethanolamine	34410	C00570	HMDB01564	123727	1.5168	1.4199	1.3577	1.243	1.2247	1.0744	0.8767	0.8732	1.0652	0.8466	0.2854	0.2165	0.4462	0.3716	0.5895	0.9357	1.0185	1.7533	1.0055	0.6912	1.3587	1.3073	1.0232	0.8564	0.9945	0.700389	0.2012	0.2463	1.02515	0.8211	0.6432	0.282338	2.1845e-07	2.3035e-07	0.353281	3.2466e-06	2.9432e-06	0.79919	0.2054	0.1644	1.16976	0.8113	0.6818
		glycerophosphoethanolamine	37455	C01233	HMDB00114	123874	2.0637	2.1245	1.0622	1.8899	1.6388	0.5244	1.0729	0.997	1.0644	0.8316	0.5263	0.6997	0.4117	0.9008	0.699	1.2279	1.5379	1.003	1.1549	2.1653	0.9289	0.2962	1.3646	0.861	0.9784	0.511476	0.001	0.004	0.624785	0.0237	0.0678	0.368774	0.0002	7.5782e-05	0.456693	0.0035	0.0014	0.807486	0.1899	0.1569	0.986371	0.965	0.7338
		glycerophosphoserine*	57404			3081457	1.2795	1.5696	1.0042	1.5497	1.2301	0.8445	0.594	0.5796	1.2624	0.7513	1.3226	1.2429	0.6443	0.5215	0.7442	1.0174	0.9106	1.2859	1.0614	0.7019	1.0739	0.5118	0.9958	0.7069	0.8916	0.60783	0.0241	0.0471	0.83983	0.7376	0.6128	0.674722	0.0199	0.0067	0.8992	0.5191	0.1285	0.750358	0.0757	0.0795	1.03676	0.8231	0.6845
		glycerophosphoinositol*	52307			167572	4.2254	3.657	2.057	2.9034	2.4025	1.8601	0.4675	0.4486	0.8307	0.4773	0.5802	0.5358	0.488	0.3937	0.441	1.3768	1.8241	1.7655	1.1959	2.629	1.068	0.6005	0.7907	0.5065	0.932	0.267899	1.673e-05	0.0002	0.443359	0.0163	0.0553	0.159964	1.9273e-07	2.0944e-07	0.277399	0.0001	6.8142e-05	0.576656	0.0073	0.0134	0.954336	0.9873	0.7338
	Phosphatidylcholine (PC)	1,2-dipalmitoyl-GPC (16:0/16:0)	19130	D03585	HMDB00564	452110	2.0201	1.9669	1.7604	1.4184	1.1748	0.8202	0.4522	0.243	0.6527	0.4112	1.017	0.981	0.9854	1.1442	0.7326	1.4011	2.1609	1.7588	1.203	2.0157	0.7441	0.5332	0.5874	1.0146	0.8008	0.309246	1.1184e-06	5.066e-05	0.43095	0.0004	0.0088	0.582716	0.0116	0.0041	0.569143	0.0267	0.0086	1.02385	0.7022	0.3937	1.42678	0.0351	0.1067
		1-palmitoyl-2-palmitoleoyl-GPC (16:0/16:1)*	52470		HMDB07969		1.0044	0.9381	0.4955	1.0602	0.8601	0.4317	0.4501	0.3468	0.7631	0.4065	1.8791	1.6813	1.4902	1.7042	1.2905	1.8076	2.3301	1.7355	1.8815	2.2195	0.9895	0.8628	0.933	1.0378	0.9956	0.55026	0.0019	0.0066	0.483116	0.0009	0.0116	1.84597	0.001	0.0005	0.806611	0.5612	0.1377	2.28855	0.0003	0.0013	2.0093	0.0006	0.0095
		1-palmitoyl-2-stearoyl-GPC (16:0/18:0)	52616		HMDB07970		2.2562	2.4371	1.4967	1.7291	1.1669	0.686	0.3227	0.2535	0.7413	0.2537	1.0473	0.9873	0.7913	1.0322	0.6567	1.373	1.9181	1.2931	1.4472	1.8085	0.7163	0.454	0.4703	1.0214	0.6781	0.248426	7.1247e-08	8.0679e-06	0.426039	0.0003	0.0081	0.496896	0.0016	0.0007	0.575875	0.0189	0.0063	0.862855	0.2913	0.2143	1.47975	0.0114	0.0564
		1-palmitoyl-2-oleoyl-GPC (16:0/18:1)	52461		HMDB07972	6436017	1.7689	1.5251	1.0832	1.3292	1.1107	0.6095	0.739	0.4486	0.8867	0.6311	1.0858	0.9142	0.7957	1.0097	0.7022	1.5772	2.0526	1.3601	1.4019	1.7412	0.9903	0.8843	0.7785	0.8959	1.0187	0.486262	3.6741e-06	9.7144e-05	0.561625	0.0003	0.0079	0.66122	0.0011	0.0005	0.554236	0.0002	0.0001	1.19303	0.4763	0.3057	1.37793	0.0166	0.0677
		1-palmitoyl-2-gamma-linolenoyl-GPC (16:0/18:3n6)*	54812		HMDB07974		0.6031	0.3729	0.229	0.9244	0.4375	0.3742	0.4146	0.407	0.9229	0.286	1.1676	1.0612	0.8761	1.01	0.7815	1.8707	1.6478	1.0498	1.9579	1.2036	1.2658	0.99	1.247	1.4278	1.2429	0.936811	0.886	0.7196	0.798662	0.0705	0.1368	1.90751	0.0021	0.0009	0.633445	0.0063	0.0023	3.01134	2.0426e-06	5.6014e-05	2.56726	0.0001	0.0029
		1-palmitoleoyl-2-linoleoyl-GPC (16:1/18:2)*	52683		HMDB08006		1.0029	1.3481	0.5476	1.0048	1.3927	0.7785	0.8681	0.5708	0.9971	0.8279	0.6976	0.8579	0.6772	0.8105	0.6476	1.6273	1.5025	0.9593	1.6681	1.1738	1.5612	0.9482	1.3813	1.3467	1.244	0.763279	0.3626	0.3846	0.935132	0.6652	0.5847	0.69689	0.0254	0.0083	0.532506	0.0001	6.1672e-05	1.3087	0.0266	0.0362	1.60335	0.0091	0.0483
		1-palmitoyl-2-arachidonoyl-GPC (16:0/20:4n6)	52462		HMDB07982	10747814	2.2523	1.8759	1.761	1.7783	1.2738	0.9902	1.0098	0.6065	1.2628	0.8877	0.3957	0.3868	0.3503	0.394	0.2948	1.3722	1.225	1.5046	1.2271	1.2019	0.978	0.8427	0.9302	1.1026	0.9616	0.532026	3.298e-07	2.2933e-05	0.737291	0.0066	0.0315	0.203729	1.73e-13	1.234e-12	0.278924	1.3907e-11	6.7989e-11	0.730408	0.0016	0.0045	1.01221	0.4365	0.5013
		1-stearoyl-2-oleoyl-GPC (18:0/18:1)	52438		HMDB08038		1.9608	1.6645	1.5707	1.4713	1.1943	0.9365	1.176	0.7844	1.1439	0.9884	0.847	0.7263	0.6056	0.6866	0.5494	0.8819	0.9929	1.4051	0.7569	1.47	1.0759	1.0245	0.8655	0.8209	0.9534	0.639717	0.0007	0.0029	0.86079	0.3698	0.4074	0.434377	3.1665e-07	3.1745e-07	0.620124	0.0013	0.0006	0.700468	0.0013	0.0038	0.942536	0.5352	0.5589
		1-stearoyl-2-linoleoyl-GPC (18:0/18:2)*	52452		HMDB08039		2.2023	2.395	1.4817	1.3921	1.6463	0.9191	1.025	0.5149	1.0388	0.8214	0.3731	0.2915	0.2194	0.2788	0.1971	1.1011	1.438	1.0585	0.975	1.427	1.028	0.6368	0.8865	1.0738	0.8787	0.473732	1.5267e-05	0.0002	0.750683	0.0853	0.1515	0.149154	3.016e-12	1.6514e-11	0.226665	2.6313e-10	9.2358e-10	0.658038	0.0039	0.0086	1.04274	0.5593	0.5681
		1,2-dioleoyl-GPC (18:1/18:1)	52457			10350317	1.5058	1.3359	0.8589	0.9874	1.0519	0.3655	0.4984	0.3014	0.617	0.3645	3.6165	2.9861	2.7137	3.1412	2.4776	1.046	1.4708	0.951	1.018	1.5498	1.0126	0.9059	0.4995	0.7571	0.8331	0.374013	9.4858e-06	0.0001	0.664093	0.0409	0.1003	2.60198	3.6828e-06	2.6748e-06	2.4745	1.2957e-06	1.3857e-06	1.05152	0.6282	0.3651	1.86706	0.0045	0.0339
		1-oleoyl-2-linoleoyl-GPC (18:1/18:2)*	52453				2.1343	2.1917	1.0449	1.214	1.7661	0.6025	0.6387	0.4888	0.8095	0.5578	0.3742	0.3567	0.3665	0.3542	0.2454	1.1332	2.199	0.7747	1.2993	1.6877	1.3041	0.7036	0.9554	1.2796	1.2232	0.37089	4.67e-05	0.0004	0.770507	0.3728	0.409	0.203209	1.4524e-08	2.0885e-08	0.23922	2.4372e-07	3.4044e-07	0.849467	0.1498	0.1313	1.76473	0.0121	0.058
		1,2-dilinoleoyl-GPC (18:2/18:2)	52603		HMDB08138	5288075	1.1014	2.2797	0.5883	0.6819	1.7071	0.9534	1.0355	0.5078	0.8617	0.9841	0.2549	0.2549	0.2549	0.2549	0.2549	1.0178	1.0021	0.2549	0.9979	0.5051	1.4499	0.5443	1.1735	1.7445	1.4461	0.682955	0.7028	0.6205	1.68307	0.0583	0.125	0.200444	4.7122e-05	2.641e-05	0.337366	0.0009	0.0004	0.594143	0.214	0.1694	1.4642	0.2794	0.3757
		1-stearoyl-2-arachidonoyl-GPC (18:0/20:4)	42450		HMDB08048	16219824	2.568	2.191	1.9765	2.0326	1.2827	1.073	1.0747	0.7514	1.3261	0.9162	0.1387	0.1149	0.1271	0.1622	0.1241	1.1289	0.9032	1.6752	0.8995	1.2748	0.9999	0.7681	0.8425	1.023	0.7893	0.511541	2.8075e-06	7.9578e-05	0.751972	0.0656	0.1319	0.0663629	0	4e-15	0.113405	3e-14	2.93e-13	0.585187	3.7383e-05	0.0004	0.860233	0.4461	0.5085
		1-linoleoyl-2-arachidonoyl-GPC (18:2/20:4n6)*	52710		HMDB08147		1.4263	1.5969	0.8777	1.1921	1.0605	1.015	0.7171	0.6546	1.1739	0.8375	0.6301	0.6301	0.6301	0.6301	0.6301	0.9358	0.8338	0.6301	0.985	0.7673	1.4583	0.6309	0.8939	1.5901	1.0594	0.714731	0.0195	0.0392	1.3566	0.0834	0.1507	0.511985	4.6883e-05	2.638e-05	0.758791	0.0108	0.0038	0.674738	0.0287	0.0378	1.28069	0.0586	0.1428
	Phosphatidylethanolamine (PE)	1,2-dipalmitoyl-GPE (16:0/16:0)*	57341		HMDB08923	445468	2.0659	1.8886	1.0029	1.2115	1.0385	0.8499	0.405	0.2723	0.6934	0.5288	1.4498	1.536	1.6341	1.7803	1.0657	0.9971	1.5373	1.2563	0.9199	1.578	0.6997	0.4323	0.5783	0.7713	0.8992	0.381469	2.0606e-05	0.0002	0.537608	0.0056	0.0289	1.03587	0.5233	0.1326	1.18721	0.1653	0.0452	0.87252	0.4385	0.2894	1.22965	0.1173	0.2177
		1-palmitoyl-2-stearoyl-GPE (16:0/18:0)*	57388		HMDB08925	5326793	2.205	2.0484	0.775	1.3046	0.9369	0.7149	0.4632	0.4378	1.133	0.4054	1.1011	1.1331	1.0732	1.1409	0.8183	1.0041	1.2138	1.0322	0.9959	1.759	0.7908	0.4321	0.674	0.9146	1.0294	0.433885	0.0002	0.0013	0.639617	0.0325	0.0845	0.724439	0.3006	0.0804	0.877036	0.6117	0.149	0.826009	0.5905	0.3548	1.21767	0.12	0.2208
		1-palmitoyl-2-oleoyl-GPE (16:0/18:1)	19263		HMDB05320	5283496	1.3806	1.1913	0.4004	1.1016	1.1006	0.4001	0.4004	0.3057	0.5436	0.514	1.1165	1.0623	0.9096	1.2845	0.7908	1.6474	2.0534	1.1198	1.6793	1.9394	0.8407	0.5865	0.669	0.6833	0.9753	0.418166	0.0001	0.0009	0.444918	0.0001	0.0079	0.997913	0.7506	0.1833	0.611864	0.0163	0.0055	1.63094	0.008	0.0142	1.73528	0.0079	0.0451
		1-palmitoyl-2-linoleoyl-GPE (16:0/18:2)	42449		HMDB05322	9546747	1.541	1.8034	0.3341	0.7687	1.6566	0.4602	0.4254	0.3047	0.4751	0.6982	2.2149	2.2967	1.388	1.9336	1.5966	2.5596	2.4083	0.5489	1.8776	1.7665	0.8709	0.3609	0.8492	1.024	1.2231	0.387234	0.0059	0.0155	0.472454	0.0158	0.054	1.54491	0.0161	0.0055	1.02935	0.3806	0.0968	1.50085	0.0988	0.0949	1.83115	0.0416	0.1183
		1-palmitoleoyl-2-oleoyl-GPE (16:1/18:1)*	52469				0.404	0.6838	0.1094	1.1734	0.679	0.2562	0.1906	0.2253	0.4936	0.2791	8.4617	9.0598	8.1798	9.7327	6.2537	1.9362	3.724	2.563	2.9113	3.4676	0.9875	0.5674	0.9621	0.7795	1.0125	0.473767	0.4964	0.4974	0.295095	0.0004	0.0088	13.6699	3.1493e-09	5.9216e-09	2.85491	0.0014	0.0006	4.7882	3.8236e-06	9.0204e-05	2.98242	0.0116	0.0564
		1-palmitoyl-2-arachidonoyl-GPE (16:0/20:4)*	52464		HMDB05323	9546800	1.8508	1.6821	0.8091	1.4458	1.4341	0.8165	0.4963	0.3447	0.84	0.7874	0.8872	0.8006	0.929	1.2068	0.7163	1.9656	1.7917	1.1528	1.4982	1.5291	0.9862	0.7802	1.0138	1.0567	1.496	0.454853	9.917e-06	0.0001	0.67187	0.0115	0.0458	0.62863	0.007	0.0026	0.571963	0.0012	0.0005	1.09907	0.4458	0.2917	1.62346	0.001	0.0131
		1-stearoyl-2-oleoyl-GPE (18:0/18:1)	42448		HMDB08993		1.4383	1.1589	0.8322	1.301	1.2066	0.7307	1.0354	0.6908	0.9734	0.856	0.6206	0.5718	0.4511	0.4691	0.4476	1.1161	1.034	1.4079	1.1197	1.6464	1.0193	1.0525	0.8705	0.8598	0.9807	0.721964	0.0159	0.0337	0.756282	0.0224	0.066	0.431228	8.4284e-08	9.8348e-08	0.404832	4.4095e-08	7.3611e-08	1.0652	0.7348	0.408	1.11583	0.6213	0.5904
		1-stearoyl-2-linoleoyl-GPE (18:0/18:2)*	52446		HMDB08994	9546749	1.6876	2.3142	0.4405	1.4984	2.7782	0.4062	0.5434	0.412	0.7195	0.8129	0.6798	0.6973	0.5059	0.9247	0.6883	2.2844	2.293	1.0486	2.0472	2.5292	1.1296	0.4554	1.1397	1.622	1.1332	0.331923	0.0013	0.0048	0.537119	0.0172	0.057	0.400968	0.0076	0.0028	0.342664	0.0006	0.0003	1.17015	0.296	0.2167	1.89354	0.0377	0.1107
		1,2-dioleoyl-GPE (18:1/18:1)	52609			9546757	1.2379	1.0418	0.3749	0.9315	0.9789	0.2789	0.269	0.2619	0.4733	0.3291	3.9927	3.645	3.1054	3.6888	2.6141	1.3723	2.1552	1.5061	1.4431	2.1282	0.8861	0.543	0.5895	0.4679	0.8165	0.353165	0.0002	0.0011	0.383851	0.0002	0.0079	3.73406	5.2927e-07	4.9246e-07	1.98096	0.0005	0.0002	1.88497	0.0062	0.0118	2.04875	0.0059	0.0384
		1-oleoyl-2-linoleoyl-GPE (18:1/18:2)*	52687		HMDB05349	9546753	1.3635	1.8625	0.2449	0.7147	1.807	0.2565	0.249	0.1826	0.3208	0.4312	1.6606	1.7697	1.3905	1.8394	1.1938	2.1824	3.2742	0.6349	2.0342	2.1134	0.9814	0.2803	0.7873	0.9017	0.9762	0.240313	0.0044	0.0126	0.38352	0.0143	0.052	1.31062	0.0968	0.0286	0.76706	0.8397	0.1945	1.70862	0.0657	0.0714	2.72682	0.0223	0.0833
		1-stearoyl-2-arachidonoyl-GPE (18:0/20:4)	52447		HMDB09003	5289133	2.4564	2.1171	1.1316	1.9147	1.4953	0.7684	0.6464	0.3996	1.0159	0.6735	0.5703	0.4723	0.5054	0.6238	0.4333	1.6366	1.6312	1.4507	1.4031	1.812	0.9501	0.7811	0.914	1.0019	1.1526	0.384395	9.309e-08	8.433e-06	0.604984	0.0013	0.0139	0.2858	3.1613e-09	5.9216e-09	0.328363	2.9023e-08	5.3687e-08	0.87038	0.2215	0.1726	1.36986	0.0053	0.0358
		1-oleoyl-2-arachidonoyl-GPE (18:1/20:4)*	55041		HMDB09069		1.5333	1.5428	0.5346	1.1865	1.2481	0.4898	0.3362	0.2846	0.655	0.4537	1.4146	1.1282	1.3603	1.6032	0.9546	1.3979	1.6688	1.2268	1.1447	1.6953	0.7735	0.502	0.6623	0.7243	0.8484	0.367112	7.7628e-06	0.0001	0.492115	0.0006	0.0106	1.06875	0.3799	0.0989	0.905712	0.8736	0.2006	1.18001	0.3022	0.2191	1.58181	0.0074	0.043
		1-linoleoyl-2-arachidonoyl-GPE (18:2/20:4)*	53189		HMDB09102		1.3964	1.6592	0.4507	0.9108	1.0892	0.6639	0.4008	0.4839	0.7394	0.6966	0.4008	0.4008	0.4008	0.4008	0.4008	1.411	2.034	0.758	1.2953	1.4017	1.1874	0.5444	0.9061	1.1629	1.1406	0.542034	0.0133	0.0289	0.716145	0.0793	0.147	0.363947	2.5306e-05	1.5137e-05	0.290435	3.2397e-07	4.3056e-07	1.25311	0.0546	0.0619	1.65563	0.0087	0.0475
	Phosphatidylserine (PS)	1,2-dipalmitoyl-GPS (16:0/16:0)	19126			9547090	1.4256	1.5107	0.9616	1.0384	0.6512	0.9577	0.1847	0.0328	0.3546	0.1199	1.8809	1.9833	2.9742	2.9578	1.5064	1.5252	1.4388	1.4002	2.1791	1.6842	0.5703	0.321	0.4808	1.1812	0.5343	0.295248	0.0008	0.0033	0.375278	0.047	0.1107	2.02284	0.0573	0.0176	1.37376	0.1806	0.0489	1.47248	0.5359	0.3347	1.87161	0.0225	0.0834
		1-palmitoyl-2-oleoyl-GPS (16:0/18:1)	19261	C13880	HMDB12357	5283499	0.9616	1.0158	0.6886	0.9797	1.0839	0.5822	0.6395	0.3774	0.7696	0.6317	1.0252	0.9548	0.9833	1.2155	0.6507	1.9498	1.9482	1.1928	2.0652	1.8083	1.325	1.0114	1.0326	0.917	1.4393	0.634388	0.0031	0.0095	0.638678	0.0029	0.0187	1.02112	0.8609	0.207	0.538748	0.0002	8.6805e-05	1.89536	0.0001	0.0007	1.90818	0.0001	0.0029
		1-stearoyl-2-oleoyl-GPS (18:0/18:1)	19265		HMDB10163	9547087	2.0516	1.861	1.6977	1.53	1.4007	0.7682	1.036	0.4742	0.9393	0.7643	0.5379	0.497	0.4097	0.4458	0.3838	1.2333	1.6715	1.6596	1.0107	1.968	0.9634	1.1183	0.7507	0.7661	1.0085	0.466222	4.5168e-06	9.7423e-05	0.610757	0.0021	0.0154	0.266269	6.7239e-10	1.7404e-09	0.301494	1.5001e-08	2.976e-08	0.883164	0.0794	0.0829	1.15696	0.408	0.4759
		1-stearoyl-2-linoleoyl-GPS (18:0/18:2)	53009			9547091	1.1128	1.6457	1.0618	0.9658	2.0001	0.9503	1.1837	0.4315	1.1515	0.9331	0.1569	0.127	0.1178	0.1639	0.1184	1.1559	1.5119	0.8849	1.2623	1.3868	1.1283	0.6278	1.0477	1.2383	1	0.685229	0.0392	0.0689	0.813006	0.2468	0.3099	0.100793	7.346e-12	3.2681e-11	0.110291	1.062e-11	5.3844e-11	0.913884	0.7804	0.4242	1.0843	0.4736	0.5239
		1,2-dioleoyl-GPS (18:1/18:1)	19191			6438639	0.8075	1.0571	0.5285	0.623	0.9788	0.2586	0.1686	0.1686	0.3279	0.1686	5.6265	5.489	4.813	5.4098	3.8562	1.5649	4.2033	1.645	1.2958	1.8807	1.1432	1.0212	0.6504	0.6174	0.9115	0.273424	1.0392e-05	0.0002	0.410182	0.002	0.0151	6.30667	8.2907e-09	1.2829e-08	2.37915	9.3798e-06	7.337e-06	2.6508	0.002	0.0053	3.97665	1.0554e-05	0.0007
		1-stearoyl-2-arachidonoyl-GPS (18:0/20:4)	52235		HMDB12383		2.5682	2.603	1.7225	1.4865	1.1851	1.1112	0.7298	0.2957	1.2466	0.6656	0.1104	0.0485	0.1556	0.2155	0.06	1.4864	1.7478	2.073	1.0797	1.5962	0.9128	0.5927	0.9157	0.9994	1.1522	0.42329	0.0006	0.0027	0.57281	0.0563	0.1247	0.0616813	2.2714e-10	6.3402e-10	0.0739061	4.8967e-10	1.5234e-09	0.83459	0.6212	0.3634	1.12939	0.1389	0.2427
	Phosphatidylglycerol (PG)	1,2-dipalmitoyl-GPG (16:0/16:0)	52625		HMDB10570	11846227	2.4312	1.5046	0.3794	0.7204	1.7	1.4087	0.4934	0.5821	0.9308	0.4782	0.6083	0.5292	0.5649	0.4785	0.3794	0.3794	0.3794	0.3794	0.3794	0.3794	1.6635	1.0692	1.4785	1.777	1.5428	0.578003	0.2335	0.2761	3.96995	0.0004	0.0088	0.380115	0.0278	0.009	1.34966	0.9728	0.2201	0.281638	0.0299	0.0389	1.9344	0.0057	0.0378
		1-palmitoyl-2-oleoyl-GPG (16:0/18:1)	52448			5283509	1.1884	0.8827	0.7274	0.7947	0.5707	0.4955	0.6481	0.514	0.6779	0.5004	2.8269	2.8703	1.8234	2.3864	2.1378	1.0099	0.6518	1.0713	0.9624	0.825	1.1613	1.2717	0.9901	1.1114	1.0374	0.681068	0.0085	0.0206	1.23261	0.155	0.2262	2.89267	9.1743e-10	2.141e-09	2.66454	2.4103e-08	4.6471e-08	1.08562	0.0699	0.075	1.96477	3.6974e-06	0.0006
		1-stearoyl-2-oleoyl-GPG (18:0/18:1)	52623				1.9131	1.7031	1.7418	0.9757	1.1271	1.8168	1.2543	0.7767	1.2083	0.8784	1.6307	1.4894	0.8338	0.5509	0.93	0.8688	0.7097	0.7311	0.5501	0.4784	1.1093	1.1582	0.8546	1.2178	0.6581	0.795424	0.0804	0.1205	1.49726	0.0217	0.0649	0.728447	0.0953	0.0283	1.62811	0.0082	0.003	0.447419	0.0001	0.0009	0.842194	0.7281	0.6514
	Phosphatidylinositol (PI)	1,2-dipalmitoyl-GPI (16:0/16:0)*	57375		HMDB09778		0.179	0.179	0.4961	0.179	0.2917	1.6507	1.6265	1.9756	1.7606	2.7231	0.179	0.179	0.179	0.179	0.179	0.5363	0.179	0.179	0.2931	0.2195	1.7276	0.9112	0.9722	2.9237	1.0278	7.34941	1.6551e-06	6.7513e-05	5.37529	0.0001	0.0073	0.675574	0.2845	0.0766	0.63615	0.0287	0.0092	1.06197	0.2227	0.1732	0.776716	0.5514	0.5641
		1-palmitoyl-2-oleoyl-GPI (16:0/18:1)*	52669		HMDB09783		0.8076	0.5867	0.6894	0.6813	0.8448	1.2956	1.105	1.2794	1.6678	1.1192	0.4721	0.6256	0.3956	0.5792	0.4212	1.2874	1.0135	0.7215	0.8619	0.881	1.6822	1.0243	1.1087	2.3508	1.0608	1.79151	0.0002	0.0012	1.51655	0.0103	0.0434	0.690814	0.0012	0.0005	0.523304	5.4845e-06	4.6631e-06	1.3201	0.0285	0.0377	1.11749	0.5099	0.544
		1-palmitoyl-2-linoleoyl-GPI (16:0/18:2)	52450		HMDB09784		0.7206	0.6619	0.6582	0.6875	1.0212	1.0395	1.0806	1.0063	1.0518	1.4206	0.6884	0.6755	0.5181	0.6991	0.5189	0.9937	1.1267	0.6388	1.0424	0.5422	1.3821	0.7275	1.1404	1.657	1.115	1.49325	0.0073	0.0187	1.38634	0.1207	0.1919	0.826799	0.1554	0.0443	0.713661	0.007	0.0026	1.15853	0.142	0.1263	1.07559	0.8725	0.7035
		1-palmitoleoyl-2-oleoyl-GPI (16:1/18:1)*	52725				0.8802	0.8802	0.8802	0.8802	0.8802	0.8802	0.8802	0.8802	0.8802	0.8802	1.0019	1.4838	0.9981	1.2528	0.8802	0.8802	0.8802	0.8802	0.8802	0.8802	0.8802	0.8802	0.8802	0.8802	0.8802	1	1	0.7401	1	1	0.6937	1.27626	0.0015	0.0006	1.27626	0.0015	0.0006	1	1	0.4929	1	1	0.7338
		1-palmitoyl-2-arachidonoyl-GPI (16:0/20:4)*	52467		HMDB09789		1.4013	1.1489	1.2726	1.1365	1.1891	0.8463	0.9914	0.6478	0.9647	1.5298	0.0987	0.0857	0.0809	0.112	0.0826	1.104	1.0181	0.9113	0.7406	0.8045	1.1046	1.137	1.0086	0.8785	1.4196	0.809967	0.1036	0.1485	1.21182	0.28	0.3335	0.0747999	3e-15	3.2e-14	0.100448	2.1e-14	2.43e-13	0.744665	0.0473	0.0553	1.11412	0.4906	0.5319
		1-stearoyl-2-oleoyl-GPI (18:0/18:1)*	52726				1.1426	0.8643	0.648	1.303	1.4202	1.0956	1.1461	0.856	1.8054	0.8642	0.7572	1.0278	0.5583	0.8472	0.675	0.9728	0.8738	0.7841	0.95	0.7922	1.038	1.2229	1.0272	1.4282	0.8223	1.07237	0.3958	0.4131	1.26657	0.1507	0.2221	0.718748	0.0088	0.0032	0.883967	0.0651	0.0193	0.813094	0.3533	0.2469	0.960345	0.7495	0.6652
		1-stearoyl-2-linoleoyl-GPI (18:0/18:2)	52468		HMDB09809		1.4234	1.4824	0.7392	1.0251	1.8289	1.2173	1.3131	0.7956	1.4436	0.9014	1.1378	0.9749	0.5368	0.7596	0.8077	0.9595	0.9163	0.4609	0.7863	0.6461	1.3919	0.8509	1.1508	1.5439	0.9599	0.872596	0.8886	0.7196	1.56467	0.0182	0.0595	0.648838	0.0105	0.0037	1.11878	0.9577	0.2174	0.579951	0.0118	0.0199	1.03992	0.9559	0.7338
		1,2-dioleoyl-GPI (18:1/18:1)	52619		HMDB09837		0.8786	0.7777	0.4826	1.1438	1.3343	0.4646	0.5067	0.531	0.861	0.6934	4.9917	5.5765	4.2171	4.626	4.1086	1.1836	1.1504	1.1667	1.7431	1.3848	0.9715	0.7249	0.5176	1.0285	0.6938	0.662053	0.0867	0.1287	0.593836	0.0076	0.0344	5.0942	6.1381e-10	1.6182e-09	3.54825	2.8347e-08	5.3156e-08	1.43569	0.0353	0.0441	1.28776	0.2877	0.381
		1-stearoyl-2-arachidonoyl-GPI (18:0/20:4)	52449		HMDB09815		1.8001	1.5734	1.329	1.4315	1.2396	0.8577	0.9828	0.481	1.127	0.7848	0.2218	0.1948	0.2168	0.2179	0.15	1.016	1.1524	1.2492	0.8533	1.1611	1.0734	0.9359	0.9365	0.7982	0.984	0.574116	2.9925e-05	0.0003	0.870398	0.2621	0.322	0.135795	1.7e-14	1.62e-13	0.184334	4.21e-13	3.036e-12	0.736682	0.0065	0.0121	1.11686	0.2545	0.355
		1-oleoyl-2-arachidonoyl-GPI (18:1/20:4) *	54994		HMDB09844		1.4334	1.4237	0.931	1.1092	1.0836	0.5544	0.5359	0.5835	0.7891	0.79	0.4219	0.3478	0.4678	0.4264	0.3179	1.6766	1.7976	1.6154	1.7083	1.6464	1.3497	0.7708	0.9116	0.9253	1.1505	0.543881	0.0004	0.0019	0.604893	0.001	0.0125	0.331355	2.8266e-08	3.7962e-08	0.234691	3.3277e-10	1.111e-09	1.41188	0.0153	0.0238	1.57026	0.006	0.0386
	Lysophospholipid	1-palmitoyl-GPC (16:0)	33955		HMDB10382	86554	2.1407	1.6537	1.9154	1.446	1.4161	2.173	1.2878	1.4219	1.2684	1.4728	0.6855	0.795	0.2525	0.5441	0.1623	0.8776	0.8701	1.7549	0.6251	1.1209	1.0123	1.0322	0.8263	0.6104	0.8737	0.889406	0.344	0.3734	0.829726	0.6253	0.5648	0.284581	1.2683e-06	1.0437e-06	0.464772	0.0006	0.0003	0.612303	0.0126	0.0204	0.571217	0.0346	0.1064
		2-palmitoyl-GPC (16:0)*	35253		HMDB61702	15061532	1.5811	1.53	1.3085	1.1515	1.1708	0.7848	0.9142	0.5627	0.8375	0.9967	2.1731	4.0372	2.2726	2.9764	1.4636	1.0033	1.4029	0.9803	0.9333	1.2941	0.7066	0.5623	0.5323	0.9588	0.6763	0.607529	0.0023	0.0076	0.612106	0.0145	0.0521	1.9168	0.0005	0.0003	2.30195	6.4751e-06	5.2976e-06	0.832688	0.0663	0.0717	0.838961	0.2725	0.3675
		1-palmitoleoyl-GPC (16:1)*	33230		HMDB10383	24779461	1.0407	0.2182	0.2182	1.0463	0.7576	0.4956	0.4359	0.5477	0.6747	0.6969	3.7553	4.9392	2.3088	4.2895	1.5277	1.5352	1	1.256	0.9965	1.4008	0.744	0.7691	0.794	0.6159	0.7028	0.868881	0.9359	0.7385	0.585893	0.07	0.1368	5.12664	6.5954e-06	4.4924e-06	2.71803	0.0025	0.001	1.88616	0.0175	0.0266	1.27185	0.5584	0.5681
		2-palmitoleoyl-GPC (16:1)*	35819		HMDB10383		0.6103	0.233	0.4084	0.7425	0.3622	0.2948	0.6625	0.233	0.68	0.5863	8.0864	15.6664	7.2132	10.7061	4.3848	0.7339	1.6683	1.0047	1.7411	1.1401	0.8883	0.7635	0.6011	1.6033	0.9054	1.04252	0.8373	0.6985	0.75724	0.2287	0.2915	19.5455	4.4878e-09	7.8874e-09	7.32445	1.9433e-06	1.8785e-06	2.66852	0.0047	0.0097	1.93829	0.044	0.1201
		1-stearoyl-GPC (18:0)	33961		HMDB10384	497299	1.9479	1.579	2.3282	1.3427	1.4855	2.5133	1.5854	1.7316	1.1896	1.6856	0.1841	0.1715	0.0503	0.083	0.0316	0.8741	0.9234	2.3572	0.6062	1.3165	0.7959	1.2368	0.9817	0.5807	0.7223	1.00256	0.6963	0.6197	0.710402	0.5358	0.5111	0.0599426	2.1397e-10	6.092e-10	0.0856452	6.1738e-09	1.3002e-08	0.699895	0.0499	0.0574	0.495939	0.0309	0.099
		1-oleoyl-GPC (18:1)	48258		HMDB02815	16081932	2.1429	1.5376	0.8528	1.738	1.4871	0.9597	0.7419	0.7669	0.8739	0.878	3.8694	4.317	1.8797	3.0665	1.0403	0.8462	1.1286	1.4168	0.8508	1.1418	0.8134	0.8218	0.7632	0.6966	0.726	0.543978	0.0029	0.0091	0.709669	0.1263	0.1963	1.82678	0.0095	0.0034	2.63231	2.8805e-05	1.95e-05	0.693983	0.0206	0.0301	0.905364	0.4837	0.5311
		1-linoleoyl-GPC (18:2)	34419	C04100	HMDB10386	11988421	2.7605	2.7389	0.832	1.0431	1.6142	0.9583	0.7621	0.8125	0.7624	0.9865	1.2202	1.5092	0.6955	1.0135	0.531	0.9461	1.1578	0.6806	0.7234	0.7887	0.8453	0.6921	0.9735	1.3084	1.0288	0.476354	0.0057	0.0154	1.12836	0.6393	0.5678	0.55285	0.0105	0.0037	1.15659	0.7447	0.1755	0.478	0.005	0.0102	1.13226	0.6829	0.6209
		1-arachidonoyl-GPC (20:4n6)*	34061	C05208	HMDB10395		2.1564	0.275	1	1.7931	0.827	0.7906	1.7537	0.7107	0.592	1.0546	0.275	1.0625	0.7223	4.9855	0.275	0.275	0.275	0.7179	0.275	0.275	0.8265	0.275	1.1294	0.275	0.3249	0.809981	0.5869	0.5546	1.55718	0.5543	0.5217	1.20967	0.9691	0.2292	4.02679	0.1575	0.0432	0.300405	0.1472	0.1295	0.577526	0.1602	0.2664
		1-lignoceroyl-GPC (24:0)	49617		HMDB10405		1.1737	2.1243	1.1435	2.534	1.0696	1.0814	0.6398	0.4364	1.049	0.5234	0.2172	0.2172	0.2172	0.2172	0.2172	0.2172	0.2172	0.8838	0.3703	0.2172	1	0.6896	0.7063	0.9073	0.2172	0.463636	0.0139	0.0301	1.8473	0.0191	0.0607	0.134989	1.7451e-07	1.9409e-07	0.569869	0.033	0.0104	0.236877	2.188e-05	0.0002	0.943807	0.7993	0.6818
		1-palmitoyl-GPE (16:0)	35631		HMDB11503	9547069	1.9996	1.556	1.0029	1.3245	1.652	1.3526	0.8021	0.6529	0.7168	0.9971	1.6737	1.4744	0.7711	1.2883	0.5042	1.207	1.0245	1.1502	0.8374	1.144	0.5573	0.6668	0.8453	0.6018	0.8464	0.600066	0.0054	0.0148	0.655889	0.0579	0.1247	0.758023	0.0575	0.0176	1.065	0.7397	0.1749	0.711758	0.029	0.0381	0.777972	0.2281	0.3299
		1-stearoyl-GPE (18:0)	42398		HMDB11130	9547068	1.984	1.573	1.2517	1.8876	1.6434	1.3099	0.987	0.889	1.045	1.137	0.9959	0.8843	0.3891	0.6482	0.234	1.0041	1.2933	1.4301	0.9241	1.3694	0.7654	0.8707	0.8614	0.648	0.7981	0.643656	0.0223	0.0438	0.654974	0.1243	0.1959	0.377891	4.2004e-06	3.0048e-06	0.523418	0.0011	0.0005	0.721968	0.0243	0.0344	0.734663	0.1333	0.2348
		2-stearoyl-GPE (18:0)*	41220		HMDB11129		1.8534	1.9388	0.5282	1.4726	1.8725	1.4419	1.1974	0.5838	0.3096	0.9186	0.6012	1.0048	0.3258	1.3575	0.2426	1.7465	1.6259	0.7606	0.8109	1.0022	0.712	0.8209	0.9978	0.6691	0.8797	0.580693	0.0584	0.0933	0.68608	0.4686	0.4725	0.460753	0.0038	0.0015	0.593986	0.0366	0.0114	0.775696	0.3117	0.2244	0.916474	0.82	0.6833
		1-oleoyl-GPE (18:1)	35628		HMDB11506	9547071	1.5731	1.2767	0.606	1.3245	1.4512	0.8194	0.7047	0.5213	0.7322	0.6776	6.0295	5.5829	2.3687	4.2756	1.2558	0.8624	1.4223	1.0292	0.9708	1.4189	0.6515	0.5477	0.5403	0.3631	0.5723	0.554473	0.0494	0.0812	0.468985	0.011	0.0443	3.13127	9.1277e-05	4.8305e-05	3.42108	1.5461e-05	1.1318e-05	0.915285	0.444	0.2912	0.774166	0.1521	0.2557
		1-arachidonoyl-GPE (20:4n6)*	35186		HMDB11517	42607465	4.0067	2.023	1.7204	1.0901	1.1638	1.2696	1.8507	0.4311	0.4126	0.5969	0.3091	0.3603	0.4668	1.9813	0.3285	1.0126	0.825	1.5606	0.896	0.9874	0.8893	0.8635	1.0501	0.5578	1.1489	0.455908	0.0121	0.0272	0.853832	0.6159	0.5587	0.344462	0.0003	0.0002	0.652454	0.0118	0.0041	0.527949	0.1389	0.1247	0.988752	0.4879	0.5319
		1-palmitoyl-GPS (16:0)*	46130			9547100	0.8183	0.3136	0.5596	0.9635	1.1545	1.2846	1.0326	0.4735	0.3136	0.842	1.1338	2.0357	0.7894	4.7806	0.6446	0.8372	0.3136	1.4474	1.1935	0.3136	0.7503	0.5353	1.5625	0.4531	0.7204	1.03591	0.9041	0.7274	0.979612	0.714	0.6026	2.46334	0.2042	0.0569	2.28585	0.1489	0.0409	1.07765	0.8523	0.4524	1.01908	0.9519	0.7338
		1-stearoyl-GPS (18:0)*	45966			9547101	2.41	2.2384	1.6269	2.1932	1.7663	1.7291	1.2706	0.8882	1.503	1.3638	0.2811	0.4986	0.1887	0.2647	0.1756	0.9408	1.0592	1.7364	0.7964	0.9303	0.857	0.8599	1.1802	0.5293	0.9214	0.659974	0.0558	0.0897	0.795849	0.7591	0.6197	0.137638	3.0592e-10	8.2171e-10	0.257857	4.55e-07	5.6621e-07	0.533777	0.0005	0.0022	0.64367	0.0247	0.0896
		1-oleoyl-GPS (18:1)	19260		HMDB61694	9547099	0.9431	1.119	0.481	1.634	1.3169	0.3674	0.5491	0.336	0.336	0.3999	2.3331	2.8463	0.5921	7.8913	0.4953	0.336	0.336	1.4771	1.0569	0.3429	0.3467	0.4511	0.9137	0.336	0.4068	0.361922	0.0442	0.0758	0.691566	0.8664	0.6627	2.57701	0.3079	0.0818	3.98943	0.0207	0.0069	0.645959	0.1582	0.1364	1.23431	0.6145	0.5895
		1-palmitoyl-GPG (16:0)*	45970			3300276	0.5569	0.2654	1.9745	0.2654	0.6643	0.954	1.7838	1	0.2654	0.8288	1.4765	1.7262	0.7043	2.868	1.082	1.1858	0.8771	1.0006	0.7998	0.4663	0.9339	0.7488	0.9314	1.22	1.1292	1.29666	0.1359	0.1832	1.14636	0.6953	0.6012	2.10841	0.0065	0.0024	1.81472	0.2722	0.0708	1.16184	0.0709	0.0753	1.02717	0.4614	0.5175
		1-oleoyl-GPG (18:1)*	45968				0.8409	0.8119	1.337	0.4702	1.2386	0.6946	1.2223	0.8285	0.2852	0.8097	4.0088	4.2563	2.2064	5.0762	3.6472	0.5786	0.2852	1.1104	1	0.9822	0.7213	0.5461	0.694	0.645	0.8876	0.817329	0.4646	0.4739	0.883126	0.9202	0.6823	4.08524	2.1557e-05	1.3115e-05	4.85161	4.6661e-06	4.0684e-06	0.842038	0.4969	0.3155	0.909825	0.8784	0.7069
		1-linoleoyl-GPG (18:2)*	54885				1.0114	1.5687	1.7915	0.6843	1.7051	0.9585	2.8989	1.37	0.4701	1.4991	1.1855	0.488	0.3269	0.6035	0.5712	0.8542	1.2246	0.6544	0.6327	0.492	0.9569	0.7427	1.2156	1.1788	1.5174	1.06443	0.9314	0.7373	1.45452	0.1309	0.2021	0.46962	0.0049	0.0019	0.823013	0.2065	0.0552	0.570611	0.0786	0.0823	0.779729	0.7184	0.644
		1-palmitoyl-GPI (16:0)	35305		HMDB61695		2.1945	1.6491	2.0017	1.8389	3.088	2.7924	0.8357	1.2585	0.3571	1.3486	0.6683	0.954	0.3348	2.1635	0.3348	0.9097	0.9717	1.0283	0.6327	0.6842	0.5015	0.673	0.6743	0.3348	0.5005	0.611973	0.094	0.1371	0.635049	0.5415	0.5155	0.413602	0.0016	0.0007	1.05413	0.3478	0.0891	0.392362	0.0139	0.022	0.407157	0.1351	0.2369
		1-stearoyl-GPI (18:0)	19324		HMDB61696		3.3153	3.7044	1.8963	4.0431	5.7055	1.1387	1.4841	0.614	0.5142	1.4205	1.0755	1.6205	0.2982	4.6164	0.1785	0.4343	0.3467	1.0419	0.2084	0.8715	0.5385	0.724	0.7044	0.1175	0.4882	0.277075	0.0094	0.0218	0.886248	0.9728	0.6937	0.417319	0.0029	0.0011	2.68331	0.3531	0.0904	0.155524	0.0003	0.0015	0.497457	0.1676	0.2768
		1-oleoyl-GPI (18:1)*	36602				1.7534	1.6611	0.9997	1.4753	3.4155	1	0.2873	0.5839	0.2626	0.5354	2.1564	3.153	0.3547	8.3587	0.3268	0.2626	0.4542	1.157	0.2626	0.5446	0.2626	0.3743	0.3194	0.2626	0.2626	0.286857	0.0174	0.036	0.552592	0.694	0.6012	1.54214	0.5492	0.1381	5.35233	0.0179	0.006	0.288125	0.0046	0.0097	0.555035	0.3321	0.4178
		1-linoleoyl-GPI (18:2)*	36594				3.4237	2.3724	2.6699	1.3902	4.3543	1.6541	0.1827	0.6043	0.1701	0.2128	0.1701	0.1701	0.1701	0.6011	0.1701	0.6167	0.1701	0.5815	0.1701	0.1701	0.1701	0.1701	0.1701	0.1701	0.1701	0.198726	0.0008	0.0035	0.497805	0.6707	0.5847	0.0901798	1.0409e-05	6.892e-06	0.750073	0.5375	0.1328	0.120228	4.2672e-05	0.0004	0.301169	0.1045	0.2038
		1-arachidonoyl-GPI (20:4)*	34214		HMDB61690		8.3688	5.4312	9.8802	4.2473	6.0575	2.5642	0.3206	0.8718	0.2237	0.3172	0.2715	0.3626	0.1033	1.2741	0.1033	2.2802	4.1733	3.6422	0.7197	1.1282	0.4072	0.7727	0.4336	0.1033	0.4018	0.126453	0.0002	0.0011	0.177384	0.0152	0.0532	0.0622275	2.3174e-06	1.7548e-06	0.177066	0.002	0.0008	0.351437	0.0074	0.0134	0.492984	0.3243	0.4126
	Plasmalogen	1-(1-enyl-palmitoyl)-2-oleoyl-GPE (P-16:0/18:1)*	52477		HMDB11342		1.3665	1.4731	1.5032	1.0124	1.103	0.6657	1.6549	0.8733	1.1353	0.8886	0.9769	0.8383	0.6176	0.8263	0.6187	1.1311	1.7464	1.4899	0.9876	1.595	1.19	0.9829	0.7601	0.9103	0.9595	0.807934	0.3405	0.3708	0.69105	0.026	0.0727	0.600446	0.0016	0.0007	0.557957	0.0009	0.0004	1.07615	0.8153	0.4376	0.920465	0.2476	0.3496
		1-(1-enyl-palmitoyl)-2-linoleoyl-GPE (P-16:0/18:2)*	52677		HMDB11343		1.6666	1.8482	1.2706	0.881	1.5263	0.6572	1.6284	0.4766	0.7778	0.8208	0.508	0.5323	0.3709	0.546	0.3862	1.2324	2.718	0.8831	0.9649	1.7926	1.1627	1.0714	0.8628	1.2277	1.2578	0.606281	0.0163	0.0343	0.735397	0.306	0.3568	0.325803	1.1611e-05	7.617e-06	0.308708	1.0983e-05	8.3526e-06	1.05538	0.9803	0.4929	1.28013	0.1262	0.2276
		1-(1-enyl-palmitoyl)-2-palmitoyl-GPC (P-16:0/16:0)*	52716		HMDB11206	11146967	1.5614	1.5216	2.7216	0.9268	0.877	1.0189	1.8803	0.5336	1.111	1.0071	0.4426	0.4116	0.2437	0.2668	0.2663	1.2506	1.3092	0.7461	1.1774	0.9929	1.446	0.8475	1.0148	1.7576	0.915	0.729575	0.1708	0.2167	1.09216	0.667	0.5847	0.214368	8.9892e-07	7.7556e-07	0.297834	7.3809e-06	5.9784e-06	0.719757	0.3354	0.2381	1.07746	0.3943	0.4685
		1-(1-enyl-palmitoyl)-2-palmitoleoyl-GPC (P-16:0/16:1)*	52713		HMDB11207		1.0454	0.8814	1.2572	0.9304	0.6422	0.4992	1.4249	0.5194	0.9195	0.7542	1.3298	1.2967	0.7268	0.7606	0.7976	1.535	1.4857	0.8119	1.4475	1.0833	1.4585	0.8747	0.857	1.3915	0.8691	0.865576	0.3014	0.3354	0.856586	0.326	0.3699	1.03257	0.8384	0.202	0.771836	0.144	0.0398	1.3378	0.0996	0.0953	1.32391	0.0901	0.1856
		1-(1-enyl-palmitoyl)-2-arachidonoyl-GPE (P-16:0/20:4)*	52673		HMDB11352		2.0045	1.9571	1.5302	1.3234	1.0703	0.8108	0.8145	0.3712	0.8142	0.6097	0.3605	0.318	0.2648	0.2873	0.2312	1.2603	2.0111	1.5504	0.9918	1.7511	1.0074	1.0382	0.8968	1.0501	1.1004	0.433758	5.1446e-06	0.0001	0.673245	0.027	0.0744	0.185378	1.051e-10	3.2525e-10	0.19324	3.1069e-10	1.0632e-09	0.959318	0.4756	0.3057	1.48898	0.0064	0.0406
		1-(1-enyl-palmitoyl)-2-oleoyl-GPC (P-16:0/18:1)*	52478				1.1195	1.0537	1.8434	0.8018	0.758	0.6804	2.0577	0.9545	1.3855	1.3313	0.42	0.4126	0.2387	0.2544	0.2843	1.0118	1.3825	0.6233	1.04	0.9232	1.3384	1.2506	0.7801	0.9882	0.9578	1.14938	0.2362	0.2786	1.06712	0.6707	0.5847	0.288717	2.3796e-06	1.7923e-06	0.323241	5.6286e-06	4.7561e-06	0.893193	0.6938	0.3912	0.829266	0.2483	0.3496
		1-(1-enyl-stearoyl)-2-oleoyl-GPE (P-18:0/18:1)	52614		HMDB11375		1.188	1.2967	1.7511	0.829	1.0511	0.9417	2.3929	0.9994	1.2198	1.0825	1.3988	1.2873	0.6615	0.8524	0.9631	0.7551	1.0006	0.8796	0.5764	0.9281	1.0107	1.0561	0.5745	0.714	0.8211	1.08509	0.2722	0.3106	1.00884	0.8505	0.6534	0.844209	0.4745	0.1217	1.24719	0.2787	0.0724	0.676891	0.0803	0.0835	0.629327	0.0049	0.0349
		1-(1-enyl-stearoyl)-2-linoleoyl-GPE (P-18:0/18:2)*	52748		HMDB11376		1.3381	1.6737	1.5279	0.81	1.4272	0.9118	2.0944	0.7682	1.1322	1.0075	0.2006	0.2006	0.2006	0.2006	0.2317	0.9846	1.6268	0.9305	0.8004	1.3578	1.1476	0.9925	0.7041	0.9026	1.0793	0.872685	0.6309	0.5785	0.846669	0.423	0.4423	0.152592	1.9179e-11	7.584e-11	0.181418	7.6178e-11	3.067e-10	0.841107	0.3337	0.2374	0.816033	0.2016	0.3115
		1-(1-enyl-palmitoyl)-2-arachidonoyl-GPC (P-16:0/20:4)*	52689		HMDB11220		2.5278	1.8773	4.9147	1.5821	0.7594	1.2503	2.1025	0.7886	2.2155	1.5111	0.1475	0.1089	0.1111	0.0964	0.0682	0.8443	0.7849	1.2332	0.7928	0.6574	1.5229	1.2155	0.9163	1.056	0.5312	0.67471	0.1202	0.1676	1.21548	0.3116	0.3604	0.0456296	1.2166e-11	5.094e-11	0.123383	5.7071e-09	1.24e-08	0.369822	0.0006	0.0024	0.66623	0.1725	0.2801
		1-(1-enyl-palmitoyl)-2-linoleoyl-GPC (P-16:0/18:2)*	52682		HMDB11211		1.288	1.5704	1.9717	0.6336	1.1441	0.9709	2.3222	0.6205	1.0742	1.3193	0.2537	0.2331	0.1333	0.1506	0.1805	1.142	1.6802	0.2907	0.9118	0.6615	1.3907	1.0291	0.9352	1.5959	1.1819	0.954493	0.9443	0.7401	1.30869	0.0942	0.1619	0.143951	9.5789e-07	8.1654e-07	0.202979	1.8412e-05	1.3265e-05	0.709192	0.1865	0.1554	0.972364	0.7535	0.6668
		1-(1-enyl-stearoyl)-2-arachidonoyl-GPE (P-18:0/20:4)*	52475		HMDB05779	9547058	2.409	2.2041	2.0944	1.4926	1.1104	1.1565	1.1107	0.4517	1.0963	0.6992	0.2519	0.2198	0.1596	0.2063	0.1433	0.9959	1.328	1.2619	0.8455	1.2635	0.9534	1.0041	0.6738	1.041	0.8695	0.484872	5.4145e-05	0.0004	0.797535	0.1788	0.2449	0.105354	2.346e-12	1.3358e-11	0.172245	1.89e-10	6.8082e-10	0.611654	0.0041	0.0089	1.00607	0.6451	0.6037
	Lysoplasmalogen	1-(1-enyl-palmitoyl)-GPE (P-16:0)*	39270				1.4769	1.6113	1.9068	1.2142	1.5433	2.006	3.0306	1.3985	1.5153	1.9403	0.6933	0.7977	0.1798	0.299	0.1336	0.5896	0.8367	1.7625	0.5398	0.7115	0.8855	0.966	1.2672	0.6205	0.5021	1.27581	0.2556	0.2946	0.955226	0.9443	0.6937	0.271319	4.1259e-06	2.9665e-06	0.473728	0.002	0.0008	0.572731	0.0139	0.022	0.428817	0.0011	0.0145
		1-(1-enyl-oleoyl)-GPE (P-18:1)*	44621				1.2334	1.4361	1.8625	0.8657	1.4638	2.3102	3.6927	1.7858	1.7025	2.0852	1.3332	1.2879	0.3786	0.5308	0.2044	0.4614	0.5477	1.6701	0.3538	0.4773	0.8767	0.9608	1.0392	0.5227	0.4616	1.68715	0.0276	0.0524	1.09991	0.4263	0.4447	0.544327	0.0069	0.0026	1.06398	0.9626	0.2182	0.511594	0.0062	0.0118	0.333523	0.0002	0.0039
		1-(1-enyl-stearoyl)-GPE (P-18:0)*	39271				1.94	2.2629	2.1491	1.6637	1.52	2.3776	2.4998	1.2237	1.6225	1.7682	0.4098	0.4372	0.0949	0.144	0.0866	0.5613	0.7012	1.3721	0.5479	0.6367	0.8593	0.8788	0.9912	0.5946	0.5357	0.995396	0.8122	0.6914	1.01058	0.7677	0.6226	0.122959	2.5905e-09	4.9835e-09	0.307001	5.666e-06	4.7583e-06	0.400516	0.0007	0.0026	0.406625	0.0008	0.0115
		1-(1-enyl-oleoyl)-2-oleoyl-GPE (P-18:1/18:1)*	54691		HMDB11441		0.7506	0.7506	0.7506	0.7506	0.7506	0.7506	0.7506	0.7506	0.7506	0.7506	1.4281	1.295	0.7506	0.8666	0.9507	0.7506	0.7506	0.7506	0.7506	0.7506	0.7506	0.7506	0.7506	0.7506	0.7506	1	1	0.7401	1	1	0.6937	1.40981	6.1097e-05	3.3324e-05	1.40981	6.1097e-05	3.7171e-05	1	1	0.4929	1	1	0.7338
	Glycerolipid Metabolism	glycerol	15122	C00116	HMDB00131	753	1.6392	1.3884	1.3106	1.0139	1	0.9489	0.9603	0.6306	1.0506	0.8098	0.1691	0.4853	0.3271	0.4643	0.5373	1.1769	2.6522	1.6379	1.9928	2.4173	0.9775	0.7884	1.1148	0.6882	1.0989	0.692716	0.2201	0.263	0.472588	0.0021	0.0154	0.312196	6.1051e-07	5.6071e-07	0.200778	9.4066e-09	1.8936e-08	1.55493	0.0398	0.048	1.06082	0.954	0.7338
		glycerol 3-phosphate	43847	C00093	HMDB00126	754	5.484	3.6205	2.9213	4.5403	3.5806	1.4078	2.5654	1.1656	1.0619	0.6508	0.4532	0.3345	0.3629	1.6562	0.5193	1.1983	1.3827	0.9369	0.9798	1.5816	0.7499	0.591	1.0202	0.7073	0.7249	0.340081	2.6036e-05	0.0003	0.62397	0.065	0.1315	0.165094	5.4344e-08	6.7094e-08	0.547119	0.0088	0.0031	0.301752	2.2167e-05	0.0002	0.553645	0.0566	0.1406
		glycerophosphoglycerol	48857	C03274		439964	2.1928	1.5853	2.7596	0.8107	0.7646	1.9427	1.2482	1.0405	0.7646	0.6287	1.2336	1.1407	0.9196	0.696	1.1724	0.9595	1.214	1.8283	0.8006	0.8235	1.0901	1.4205	0.8339	0.7947	0.5879	0.693295	0.3244	0.3566	0.840239	0.4714	0.473	0.6363	0.3036	0.0811	0.917595	0.7104	0.1691	0.693443	0.1674	0.1435	0.840418	0.2612	0.3609
	Monoacylglycerol	1-palmitoylglycerol (16:0)	21127		HMDB31074	14900	1.7531	0.9321	1.2076	0.2329	0.9449	0.4511	0.7181	0.257	0.4152	0.2329	5.0094	2.7137	5.2489	3.8003	1.3816	1.9108	4.9513	5.2181	3.258	3.1832	0.4062	0.5541	0.9636	0.6822	1	0.409084	0.0109	0.025	0.194699	0.0053	0.0286	3.58023	0.0484	0.015	0.980158	0.7026	0.1681	3.6527	0.1018	0.0969	1.73847	0.1784	0.2875
		1-oleoylglycerol (18:1)	21184		HMDB11567	5283468	0.442	0.489	2.8334	0.058	0.5961	1.835	0.2974	0.058	0.058	0.058	8.5243	4.6737	6.672	5.1733	2.3786	0.058	17.2927	2.936	0.7972	1	0.1388	0.201	0.058	0.058	0.2299	0.521987	0.6018	0.5609	0.0310498	0.0214	0.0645	6.20616	0.0019	0.0008	1.24171	0.0348	0.0109	4.99805	0.2022	0.1626	0.297303	0.5249	0.5534
		1-dihomo-linolenylglycerol (20:3)	48341				0.1376	0.1376	1.2354	0.1376	0.9978	0.594	1	0.1376	0.6235	0.1376	10.495	10.362	6.3953	10.5587	4.9761	0.6637	1.7156	1.8849	1.7433	0.1376	0.4456	0.2608	0.3983	0.1376	0.1376	0.942063	0.4262	0.4398	0.224553	0.014	0.0512	16.1705	3.968e-07	3.8957e-07	6.9628	4.7127e-05	2.9191e-05	2.32241	0.0386	0.0469	0.553576	0.2115	0.3186
		1-arachidonylglycerol (20:4)	34397	C13857	HMDB11549	5282281	1	0.1802	1.7813	3.2253	0.6607	0.2747	1.4976	0.2446	0.1802	0.1802	2.6394	2.3424	2.1955	4.4113	0.778	0.1802	0.1802	3.9593	0.6709	1.6415	0.3286	0.511	0.1802	0.1802	0.1802	0.347178	0.0495	0.0812	0.208109	0.071	0.1368	1.806	0.1198	0.0349	1.86466	0.0248	0.0081	0.968543	0.4326	0.2874	0.580575	0.5446	0.5628
		2-palmitoylglycerol (16:0)	33419		HMDB11533	123409	0.775	0.2021	1.3177	0.2021	0.7217	0.3192	0.8875	0.2021	0.2021	0.2021	2.5487	2.4286	3.8391	2.9926	1.4653	1.1125	2.5603	4.204	1.6794	1.6697	0.2798	0.6639	0.8106	0.3052	0.5993	0.563288	0.3558	0.381	0.236845	0.0045	0.0248	4.12425	4.3897e-05	2.5097e-05	1.18247	0.127	0.0354	3.48782	0.0018	0.0049	1.46652	0.1926	0.3035
		2-oleoylglycerol (18:1)	21232		HMDB11537	5319879	0.0279	0.0279	0.363	0.0279	0.0279	1.519	0.1505	0.0279	0.0279	0.0279	2.4353	1.8419	1.6117	1.9916	1.8391	0.0279	1.8507	1	0.1958	0.2493	0.0636	0.116	0.0279	0.0279	0.079	3.69406	0.8785	0.717	0.0945934	0.054	0.1219	20.4796	0.0008	0.0004	2.92433	0.0195	0.0065	7.00316	0.181	0.1517	0.179329	0.6179	0.5895
		2-arachidonoylglycerol (20:4)	19266	C13856	HMDB04666	5282280	0.7367	0.2033	1	3.232	0.2033	0.2033	1.77	0.2033	0.2033	0.2033	1.6192	1.6499	1.3901	2.9581	0.6416	0.2033	0.2033	1.8164	0.2033	0.2033	0.3799	0.4033	0.2033	0.2033	0.2033	0.480569	0.2156	0.2591	0.529776	0.4685	0.4725	1.53645	0.0571	0.0176	3.14074	0.0023	0.0009	0.489201	0.1553	0.1354	0.539292	0.3599	0.4372
	Diacylglycerol	diacylglycerol (12:0/18:1, 14:0/16:1, 16:0/14:1) [2]*	55001				0.5641	0.5641	0.5641	0.5641	0.5641	0.5641	0.5641	0.5641	0.5641	0.5641	1.4758	1.9202	1.0067	0.9933	0.7586	0.5641	0.5641	0.5641	0.9783	0.5641	0.5641	0.5641	0.5641	0.5641	0.5641	1	1	0.7401	0.871951	0.3943	0.4237	2.1821	2.9554e-07	3.0487e-07	1.90268	1.766e-06	1.7776e-06	1.14685	0.3943	0.2655	1	1	0.7338
		diacylglycerol (14:0/18:1, 16:0/16:1) [2]*	54954				0.1022	0.1022	0.3908	0.3043	0.2684	0.3604	0.3344	0.3355	0.4681	0.2836	2.8557	3.2443	1.6737	1.5742	1.6394	1.411	1.2171	1.6269	1.5712	0.9861	1.0996	0.7018	1.0877	0.2777	0.8684	1.52582	0.0051	0.0142	0.59234	0.0484	0.111	9.40774	6.8318e-09	1.1179e-08	1.61286	0.0844	0.0243	5.83295	1.9612e-07	1.8203e-05	2.26442	0.0217	0.0823
		diacylglycerol (16:1/18:2 [2], 16:0/18:3 [1])*	54966				0.9463	0.5939	0.9868	0.6068	0.6508	0.4352	0.7115	0.5213	0.4237	0.4605	0.7374	1.0485	0.7089	1.0147	0.7626	2.7921	2.1633	1.8036	2.7368	1.5158	2.305	1.2788	2.1829	0.9287	1.556	0.674365	0.3824	0.4019	0.749337	0.1627	0.2342	1.12881	0.3661	0.0955	0.387964	0.0002	0.0001	2.90958	2.6756e-05	0.0003	3.23305	9.5431e-05	0.0029
		palmitoyl-palmitoyl-glycerol (16:0/16:0) [2]*	54990		HMDB07098		0.9517	0.5879	1.1562	0.4621	0.5738	0.9884	1.0761	0.6642	1.0493	1.0799	0.6992	0.891	0.3999	0.4347	0.3348	1.6967	1.1687	1.6797	1.2609	1.6854	1.6287	1.006	1.5966	0.994	2.1291	1.30179	0.07	0.1083	0.981712	0.6032	0.554	0.739502	0.1886	0.0529	0.368369	2.5733e-06	2.3801e-06	2.0075	5.257e-05	0.0005	1.51391	0.0146	0.0629
		palmitoyl-oleoyl-glycerol (16:0/18:1) [2]*	54942	C13861	HMDB07102		0.9383	0.6279	0.939	0.6446	0.6644	0.6209	0.5394	0.5498	0.7154	0.5105	1.8558	2.0467	1.0425	0.9968	1.0205	1.4943	1.4098	1.5166	1.6022	1.4018	1.1719	0.8647	1.0032	0.6612	1.0556	0.769755	0.2756	0.3136	0.640645	0.0024	0.0163	1.82536	7.0967e-05	3.8414e-05	0.937721	0.4748	0.1186	1.94659	1.3623e-05	0.0002	1.6201	0.0031	0.0274
		palmitoyl-linoleoyl-glycerol (16:0/18:2) [1]*	52633		HMDB07103	9543695	1.0763	0.9633	1.4038	0.5695	1.0367	0.5985	1.1944	0.4895	0.5758	0.7767	0.4895	0.4895	0.4895	0.4895	0.4895	1.5032	1.3113	0.7569	1.3564	0.8147	1.5077	0.7998	1.4525	0.6255	1.2781	0.719839	0.2609	0.2991	0.98626	0.713	0.6026	0.484692	0.0026	0.0011	0.426208	7.0404e-05	4.2643e-05	1.13722	0.1346	0.1219	1.55812	0.0296	0.099
		palmitoyl-linoleoyl-glycerol (16:0/18:2) [2]*	52634		HMDB07103		1.0516	1.0224	1.3003	0.7057	1.0316	0.8012	0.9776	0.6017	0.7893	0.7522	0.612	0.7152	0.2187	0.2558	0.4927	1.7927	1.7075	1.1798	1.5412	0.9159	1.6149	0.8633	1.606	1.1008	1.4231	0.767274	0.6144	0.5673	0.92588	0.7	0.6024	0.448861	0.0001	6.2898e-05	0.321475	6.344e-07	7.6177e-07	1.39626	0.0265	0.0361	1.68488	0.0205	0.0806
		palmitoleoyl-oleoyl-glycerol (16:1/18:1) [1]*	52632		HMDB07131	9543694	0.7309	0.7309	0.7309	0.7309	0.7309	0.7309	0.7309	0.7309	0.7309	0.7309	1.1451	1.9071	0.8549	0.7309	0.7953	0.7309	0.7309	0.7309	0.7309	0.7309	0.7309	0.7309	0.7309	0.7309	0.7309	1	1	0.7401	1	1	0.6937	1.48674	0.0007	0.0003	1.48674	0.0007	0.0004	1	1	0.4929	1	1	0.7338
		palmitoleoyl-oleoyl-glycerol (16:1/18:1) [2]*	52631				0.7486	0.7486	0.7486	0.7486	0.7486	0.7486	0.7486	0.7486	0.7486	0.7486	1.4573	1.582	0.8042	0.7486	0.9754	0.7486	0.7486	0.7486	0.7486	0.7486	0.7486	0.7486	0.7486	0.7486	0.7486	1	1	0.7401	1	1	0.6937	1.48744	0.0003	0.0001	1.48744	0.0003	0.0002	1	1	0.4929	1	1	0.7338
		palmitoyl-dihomo-linolenoyl-glycerol (16:0/20:3n3 or 6) [2]*	54941				0.977	0.5316	1.023	0.8907	0.4286	1.1618	0.7946	0.9446	1.3257	0.448	0.9761	1.0303	0.677	0.6798	0.6227	3.0364	2.7687	1.1558	3.7959	1.3112	1.6569	0.904	1.2194	1.1147	0.9333	1.21392	0.1164	0.1642	0.482955	0.0055	0.0286	1.03506	0.4972	0.1266	0.330287	3.1052e-05	2.0241e-05	3.13381	6.6425e-06	0.0001	1.24678	0.2141	0.3186
		palmitoyl-arachidonoyl-glycerol (16:0/20:4) [1]*	54957		HMDB07112		1.6015	1.2017	1.2854	1.3136	0.8219	0.5837	0.7608	0.7049	1.064	0.8593	1	1.1364	0.7365	0.8049	0.5632	2.2977	3.33	1.9115	0.4494	2.4187	0.4786	1.5382	0.668	0.338	1.284	0.638277	0.0769	0.1157	0.413825	0.096	0.163	0.681384	0.2449	0.0668	0.407502	0.1055	0.0299	1.6721	0.6244	0.3636	1.0841	0.5452	0.5628
		palmitoyl-arachidonoyl-glycerol (16:0/20:4) [2]*	54958		HMDB07112		1.356	0.9296	1.6281	1.1362	0.7422	0.7757	0.8026	0.6518	1.1092	0.8846	0.2382	0.283	0.1962	0.1902	0.1416	1.9145	2.4095	2.1873	1.6596	1.5715	1.1055	1.1334	1.1501	0.703	0.9769	0.729252	0.0276	0.0524	0.520293	9.6193e-05	0.0073	0.181143	8.909e-12	3.8432e-11	0.107694	6.2e-14	5.65e-13	1.68202	0.0004	0.0017	1.20005	0.087	0.1826
		palmitoyl-docosahexaenoyl-glycerol (16:0/22:6) [2]*	57374		HMDB07121		2.3017	0.869	3.9605	1.1209	0.6045	1.3637	1.0104	0.5852	0.8452	0.7301	0.5104	0.5104	0.5104	0.5104	0.5104	0.5104	0.5104	1.8779	0.5104	0.5104	1.1247	1.0575	1.0792	0.6657	0.7902	0.512002	0.1946	0.2408	1.20355	0.0902	0.157	0.288147	0.0008	0.0004	0.651103	0.2115	0.0562	0.442551	0.0152	0.0238	1.04029	0.6445	0.6037
		stearoyl-linoleoyl-glycerol (18:0/18:2) [2]*	54947				1.6172	1.3028	1.6172	0.7759	1.1165	1.1094	1.1858	0.7945	1.0331	0.8505	0.3858	0.8989	0.2879	0.4712	0.3547	1.1525	1.0753	0.9837	1.1034	0.8515	1.3423	0.6767	1.136	0.9886	0.9839	0.773501	0.4992	0.4992	0.992471	0.9558	0.6937	0.37304	1.3126e-05	8.4554e-06	0.46425	2.1608e-05	1.5091e-05	0.803534	0.8261	0.4418	1.03101	0.6866	0.6229
		oleoyl-oleoyl-glycerol (18:1/18:1) [2]*	54946		HMDB07218		0.7544	0.7632	1.1904	0.7693	0.814	0.5817	0.4531	0.5793	0.6005	0.5105	5.4201	5.4651	2.8551	2.5776	3.538	1.0508	1.1921	1.6575	1.2613	1.5515	1.4036	0.907	0.9238	0.4958	0.6894	0.635029	0.2917	0.3294	0.658345	0.0386	0.0959	4.62701	7.419e-08	8.8012e-08	2.95774	1.2033e-05	9.0458e-06	1.56437	0.0228	0.0327	1.62181	0.1968	0.3064
		oleoyl-linoleoyl-glycerol (18:1/18:2) [1]	46798		HMDB07219		2.2131	1.445	3.3478	1.0742	1.9765	0.4017	1.0655	0.4521	0.7362	0.9342	0.8384	0.4966	0.4808	0.6251	0.5177	1.9204	1.7117	1.3422	0.685	1.8194	2.6775	1.3514	2.1443	0.3442	0.9122	0.35695	0.0282	0.0533	0.993435	0.9738	0.6937	0.294195	0.0031	0.0012	0.395604	0.0168	0.0056	0.743661	0.4566	0.295	2.0697	0.1314	0.2332
		oleoyl-linoleoyl-glycerol (18:1/18:2) [2]	46799		HMDB07219		1.3597	1.2363	1.9819	0.915	1.4644	0.63	0.8167	0.5688	0.7326	0.6911	0.8119	0.931	0.5606	0.5898	0.5767	1.421	1.6671	1.0401	1.4227	1.1726	1.7273	0.9599	1.3697	0.869	1.0883	0.49433	0.0221	0.0435	0.894504	0.6304	0.566	0.498757	0.003	0.0012	0.5161	0.0014	0.0006	0.966395	0.7432	0.4106	1.74872	0.0307	0.099
		linoleoyl-linoleoyl-glycerol (18:2/18:2) [1]*	54968		HMDB07248		2.0261	1.6972	2.3915	0.7112	1.2047	0.5786	1.3756	0.5769	0.425	0.499	0.2027	0.3917	0.173	0.1566	0.1566	1.6308	1.2167	1	1.5222	1.3636	1.3938	0.8801	1.2484	0.6203	1.1224	0.430236	0.0363	0.0655	0.781935	0.5768	0.5366	0.134559	4.8895e-06	3.4803e-06	0.160486	4.479e-06	3.9302e-06	0.838445	0.9682	0.4929	1.52383	0.1013	0.2003
		stearoyl-arachidonoyl-glycerol (18:0/20:4) [1]*	57450				1.5652	1.1779	1.2384	0.6089	0.625	0.5638	0.6152	0.4924	0.6331	0.5972	2.1648	2.7911	1.3563	1.2987	1.965	1.0417	1.2675	1.5172	0.9583	1.5828	0.0941	0.5622	0.5778	0.4192	0.487	0.556372	0.1025	0.1474	0.336129	0.0006	0.0106	1.83608	0.0157	0.0054	1.50387	0.1735	0.0471	1.2209	0.2337	0.1803	0.737602	0.283	0.3772
		stearoyl-arachidonoyl-glycerol (18:0/20:4) [2]*	57449				2.1643	1.6546	2.4773	1.1468	0.7947	1.3266	1.6411	0.9726	1.2965	1.101	0.228	0.077	0.1091	0.0816	0.0955	1.0796	1.1517	2.216	0.7403	1.6314	0.9975	0.9973	0.707	0.6276	0.7766	0.769365	0.2973	0.3333	0.602141	0.0738	0.1393	0.0717676	2.9861e-11	1.1489e-10	0.0866989	5.6313e-11	2.4089e-10	0.82778	0.6547	0.3761	0.647859	0.2185	0.3217
		linoleoyl-arachidonoyl-glycerol (18:2/20:4) [1]*	54955		HMDB07257		0.9605	0.3257	1.7519	0.6667	0.2516	0.4022	0.8798	0.2531	0.6473	0.2866	0.2029	0.2029	0.2029	0.2029	0.2029	1.4698	1.8345	0.9908	1.5142	1.0217	1.4093	1.3644	1.1198	0.5735	1.0092	0.624052	0.9629	0.7401	0.801669	0.4127	0.435	0.25642	0.002	0.0008	0.148514	7.1792e-07	8.3995e-07	1.72657	0.0021	0.0054	2.21798	0.0153	0.0642
		linoleoyl-arachidonoyl-glycerol (18:2/20:4) [2]*	54956		HMDB07257		1.081	0.7036	1.7381	0.7674	0.5812	0.4426	0.8174	0.4076	0.6306	0.4972	0.4076	0.4076	0.4076	0.4076	0.4076	1.2248	1.5834	1.3635	1.1862	0.846	1.592	1.1231	1.2294	0.6824	0.919	0.573851	0.1708	0.2167	0.893938	0.6323	0.566	0.418369	0.0005	0.0002	0.328503	3.6194e-06	3.2172e-06	1.27356	0.0406	0.0486	1.98394	0.0053	0.0358
		stearoyl-docosahexaenoyl-glycerol (18:0/22:6) [2]*	57368				2.0852	1.7044	3.0666	1.1404	0.6827	1.5464	1.1565	0.8007	1.071	0.6654	0.6526	0.6526	0.6526	0.6526	0.6526	0.9233	0.7641	1.721	0.665	0.7069	0.9966	1.0034	0.8857	1.0124	0.6526	0.603735	0.0452	0.0771	0.95197	0.6567	0.5796	0.375952	0.0001	7.3893e-05	0.682593	0.0452	0.0138	0.55077	0.0196	0.0291	0.868454	0.9614	0.7338
	Sphingolipid Metabolism	sphinganine	17769	C00836	HMDB00269	3126	1.9508	1.8486	0.8737	1.3516	0.9735	1.1041	1.2173	0.3807	0.8941	0.5699	1.4108	1.5279	1.0071	0.8717	1.1106	0.9149	1.098	0.8248	0.6242	0.9835	0.7507	1.3993	1.0314	1.2348	0.971	0.59531	0.0374	0.0673	1.21186	0.1399	0.2129	0.847089	0.3536	0.0925	1.33354	0.1702	0.0464	0.63522	0.0278	0.0373	1.2931	0.1786	0.2875
		N-palmitoyl-sphinganine (d18:0/16:0)	52604		HMDB11760	5283572	0.7212	0.6216	0.7994	4.0461	2.5043	1.0701	1.593	0.7504	1.3947	0.8629	7.224	3.0667	4.126	1.7898	2.7445	0.5842	0.799	0.6659	0.6981	0.9338	0.5756	1.2337	0.5044	0.8436	0.4295	0.652405	0.9979	0.7401	0.974409	0.9463	0.6937	2.18013	0.0094	0.0034	5.14833	0.0001	7.9757e-05	0.423464	0.0857	0.087	0.63247	0.075	0.168
		N-palmitoyl-sphingadienine (d18:2/16:0)*	57416				1.3677	1.0121	0.9526	0.6722	0.6127	0.5391	1.0824	1.4342	1.3371	1.1932	0.4066	0.2515	0.2046	0.2401	0.1767	1.2313	1.5307	0.9023	1.2019	1.0712	1.7371	0.7759	1.212	1.6923	0.9879	1.2098	0.8484	0.7038	1.07879	0.9605	0.6937	0.27711	1.9378e-06	1.4831e-06	0.215498	5.5863e-08	8.8918e-08	1.2859	0.0912	0.0902	1.14665	0.1185	0.219
		N-behenoyl-sphingadienine (d18:2/22:0)*	57372				0.8286	0.7087	0.8865	1.1454	1.2384	0.2542	3.4251	0.2499	3.3366	4.2621	1.001	0.738	0.4042	0.2499	0.2967	0.2499	0.6648	0.6297	1.2773	1.6935	0.3216	1.2372	1.5363	0.999	1.844	2.39785	0.6001	0.5605	1.31514	0.9209	0.6823	0.559489	0.1297	0.0376	0.595721	0.2323	0.0613	0.93918	0.731	0.4068	0.515107	0.3379	0.4237
		myristoyl dihydrosphingomyelin (d18:0/14:0)*	57365		HMDB12085		1.1184	0.8467	0.9356	0.9662	1.0632	0.9986	1.0014	0.4561	0.7653	0.5239	1.6396	1.3524	1.509	1.0965	1.1156	1.0377	1.5956	1.2196	1.179	1.5085	0.5618	1.0174	0.4826	0.8429	0.5413	0.75968	0.0991	0.1429	0.526879	0.011	0.0443	1.36166	0.2316	0.0634	1.02641	0.4922	0.1223	1.32663	0.5993	0.3579	0.920087	0.5962	0.5808
		palmitoyl dihydrosphingomyelin (d18:0/16:0)*	52434			9939965	1.4092	1.2466	1.3032	1.2428	1.4596	1.3362	1.559	0.4279	0.8719	0.4965	1.1002	0.9495	1.0958	0.9563	0.7588	1.0418	1.3193	0.8682	0.9582	1.3878	0.4199	0.804	0.3671	1.1069	0.4471	0.704281	0.0478	0.0799	0.564095	0.0186	0.0602	0.729666	0.0689	0.0208	0.87181	0.6882	0.1653	0.836956	0.1454	0.1283	0.670361	0.0629	0.1495
		behenoyl dihydrosphingomyelin (d18:0/22:0)*	57331		HMDB12091		1.9009	1.8904	1.7029	2.1154	2.3467	2.4366	3.3096	0.8144	2.0123	1.0869	0.2185	0.2302	0.1112	0.0613	0.145	0.855	0.9669	0.633	0.7294	1.2428	0.4738	1.2509	0.4226	1.272	0.549	0.97022	0.5665	0.5471	0.896366	0.4724	0.473	0.0769563	7.1555e-10	1.7871e-09	0.17307	3.0873e-07	4.2261e-07	0.444653	0.0028	0.0067	0.410806	0.002	0.0222
		palmitoyl sphingomyelin (d18:1/16:0)	37506			9939941	2.9355	2.3589	1.9875	1.742	1.4891	1.1097	1.3626	0.6336	1.1042	0.8548	0.782	0.6804	0.6715	0.8045	0.466	1.259	2.0991	1.4575	0.9667	1.8468	0.8319	1.0333	0.6548	0.7872	0.8647	0.481775	4.0331e-05	0.0004	0.54684	0.0016	0.014	0.323828	6.4235e-08	7.6843e-08	0.446239	2.984e-05	2.0023e-05	0.725682	0.008	0.0142	0.823689	0.1857	0.2958
		stearoyl sphingomyelin (d18:1/18:0)	19503	C00550	HMDB01348	6453725	2.8175	2.4233	1.3096	1.126	0.8309	0.7439	0.6238	0.3113	0.5398	0.3639	2.1805	1.555	1.5348	1.6582	1.0652	1.5054	2.4594	1.251	0.7489	1.93	0.5683	0.9348	0.3963	0.4803	0.8187	0.303586	3.3007e-05	0.0003	0.405133	0.0031	0.0189	0.939628	0.821	0.1984	1.01254	0.2534	0.0663	0.927991	0.3551	0.2469	1.23839	0.3214	0.41
		behenoyl sphingomyelin (d18:1/22:0)*	48492		HMDB12103		3.316	2.7624	1.7923	1.9716	1.7949	1.4876	1.4786	0.568	1.3206	0.8418	0.275	0.3142	0.144	0.1535	0.1796	1.0864	1.4344	0.8457	0.6943	1.703	0.6411	1.0896	0.4464	0.4765	1.1509	0.489516	0.0003	0.0016	0.660068	0.042	0.1025	0.0916286	4.125e-12	2.076e-11	0.184999	2.937e-09	7.1793e-09	0.495291	0.0002	0.0011	0.667855	0.0302	0.099
		tricosanoyl sphingomyelin (d18:1/23:0)*	52436		HMDB12105		2.1108	1.7549	1.9077	1.5887	1.4995	1.2166	1.9773	0.5604	1.2464	0.9365	0.002	0.0032	0.002	0.002	0.0022	0.6616	0.6969	1.0987	0.6046	1.1594	0.8967	1.2611	0.534	0.4477	1.0168	0.669992	0.0347	0.063	0.984625	0.9642	0.6937	0.00128645	0	0	0.00270065	0	0	0.476347	0.0002	0.0012	0.700044	0.0352	0.1067
		lignoceroyl sphingomyelin (d18:1/24:0)	57330				3.375	2.48	2.0127	2.3826	2.1357	1.5678	1.6995	0.5393	1.3468	0.6958	0.0325	0.0439	0.0133	0.019	0.0266	1.0294	1.4118	1.1657	0.7409	2.0112	0.8172	1.3903	0.4629	0.7216	0.9174	0.472243	0.0009	0.0038	0.677685	0.1203	0.1919	0.0109236	1e-15	1e-14	0.0212769	2.5e-14	2.62e-13	0.513402	0.0012	0.0037	0.73675	0.1526	0.2557
		sphingomyelin (d18:1/14:0, d16:1/16:0)*	42463		HMDB12097	11433862	1.5688	1.3948	1.3239	1.2426	1.1999	0.8664	1.1322	0.5726	1.0237	0.767	0.4881	0.405	0.4107	0.372	0.2917	1.0434	1.0711	1.3425	1.0351	1.3154	0.9815	0.946	0.7546	0.8813	0.856	0.648128	9.3075e-05	0.0007	0.760981	0.0094	0.0409	0.292348	4.229e-12	2.076e-11	0.338786	4.3915e-11	1.9391e-10	0.862927	0.0936	0.0911	1.01318	0.8174	0.6823
		sphingomyelin (d18:2/14:0, d18:1/14:1)*	47154				1.2117	1.166	0.9944	0.9973	1.0027	0.9466	1.2571	1.3371	1.1288	0.938	0.7344	0.5958	0.3532	0.4509	0.43	0.8142	0.9328	1.3576	0.9108	1.4149	1.0766	1.2757	0.9022	1.0922	0.8928	1.04384	0.8271	0.6942	0.964864	0.7812	0.6245	0.477337	2.5209e-06	1.8789e-06	0.472221	1.9318e-06	1.8785e-06	1.01083	0.9016	0.4713	0.934357	0.7097	0.6387
		sphingomyelin (d17:1/16:0, d18:1/15:0, d16:1/17:0)*	52433				1.5786	1.2999	1.7755	1.1811	1.1017	1.0421	1.5042	0.6552	1.0436	0.9438	0.012	0.0099	0.01	0.0071	0.0051	0.8233	1.0468	1.5365	0.7774	1.1148	0.9795	1.2735	0.7627	0.8027	0.8553	0.748025	0.0386	0.0687	0.88203	0.7587	0.6197	0.0063574	0	0	0.00832264	0	0	0.763868	0.0153	0.0238	0.900711	0.4619	0.5175
		sphingomyelin (d18:2/16:0, d18:1/16:1)*	42459				1.6171	1.3654	1.1341	1.1667	1.2244	0.9608	1.3362	1.1849	1.1763	1.3709	0.3849	0.3572	0.2575	0.1974	0.1887	0.9058	0.8142	1.2135	0.9648	1.124	0.9563	0.9699	0.8841	1.3474	0.8089	0.926456	0.3263	0.3579	0.988909	0.7137	0.6026	0.212932	3.0785e-11	1.1499e-10	0.275909	5.4007e-10	1.6071e-09	0.771747	0.0651	0.0714	0.823771	0.2025	0.3115
		sphingomyelin (d18:1/17:0, d17:1/18:0, d19:1/16:0)	52615				3.4026	2.7364	2.3378	1.6614	1.822	1.2858	1.6425	0.6426	1.1977	0.7637	0.0816	0.0409	0.0539	0.0683	0.03	1.022	1.5827	1.523	0.653	1.6987	0.9172	1.2681	0.6164	0.6046	0.9154	0.462559	0.0004	0.0022	0.666991	0.1098	0.1786	0.0229678	2e-15	2.2e-14	0.0423959	7.2e-14	6.16e-13	0.541747	0.0011	0.0034	0.781176	0.2114	0.3186
		sphingomyelin (d18:1/18:1, d18:2/18:0)	37529		HMDB12101	6443882	2.137	1.7241	1.0148	1.0509	0.7934	0.761	0.7473	0.8828	0.5781	0.6517	1.0901	0.6791	0.5425	0.5353	0.4654	1.7891	2.3144	1.9931	0.9852	2.7584	1.2984	1.5292	0.7427	1.2021	1.0539	0.538808	0.0022	0.0074	0.592092	0.0251	0.0705	0.492902	0.0004	0.0002	0.336619	1.0188e-05	7.8761e-06	1.46427	0.1189	0.1101	1.60908	0.0131	0.0596
		sphingomyelin (d18:1/20:0, d16:1/22:0)*	48490		HMDB12102		2.3213	2.0517	1.107	1.0511	0.8213	1.1393	0.6554	0.2357	0.5471	0.341	2.4025	1.7502	1.5522	1.86	1.1058	0.9971	1.7422	0.9665	0.8152	1.6701	0.4621	0.7304	0.3611	0.3385	1.0029	0.396945	0.0004	0.002	0.467607	0.0094	0.0409	1.1793	0.3139	0.083	1.40051	0.0486	0.0147	0.842052	0.2985	0.218	0.991948	0.7708	0.6735
		sphingomyelin (d18:1/20:1, d18:2/20:0)*	48491				2.4068	1.9634	1	0.7999	0.6747	1.4844	0.9052	0.6864	0.3471	0.7207	6.1126	2.4697	2.7797	4.3212	1.6794	0.3127	1.9075	1.3245	0.272	2.139	0.272	0.9582	0.272	0.272	0.8075	0.605394	0.2151	0.2591	0.433484	0.1486	0.2214	2.53661	0.0109	0.0039	2.91529	0.0007	0.0004	0.870106	0.2561	0.1941	0.623027	0.1794	0.2878
		sphingomyelin (d18:1/21:0, d17:1/22:0, d16:1/23:0)*	52495				1.7042	1.419	1.6267	1.2211	1.0557	1.6319	1.8516	0.7653	1.2942	1.1078	0.0308	0.0302	0.01	0.0113	0.01	0.5562	0.7007	0.9906	0.6026	1.0128	0.8504	1.3448	0.5768	0.5028	1.1546	0.946504	0.981	0.7401	1.14665	0.4503	0.4637	0.0131356	1e-15	8e-15	0.023894	8e-15	1.17e-13	0.549746	0.0061	0.0117	0.665995	0.0311	0.099
		sphingomyelin (d18:1/22:1, d18:2/22:0, d16:1/24:1)*	48493		HMDB12104		2.5808	2.1437	1.7042	1.4941	1.4914	1.1826	1.1548	0.6925	1.1016	1.0032	0.8561	0.6569	0.6969	0.6765	0.4005	0.9317	1.4091	1.2115	1.0299	1.8046	0.7358	0.9071	0.545	0.6127	1.1108	0.545421	0.0008	0.0035	0.612419	0.0277	0.0758	0.349143	6.7759e-07	6.0667e-07	0.51464	0.0009	0.0004	0.678422	0.0044	0.0093	0.761758	0.1132	0.2119
		sphingomyelin (d18:2/23:0, d18:1/23:1, d17:1/24:1)*	52435				1.515	1.2622	1.6695	1.1722	1.3511	1.5678	2.3074	1.1594	1.4891	1.8225	0.0326	0.0183	0.0243	0.0223	0.0183	0.5511	0.5781	1.1362	0.6989	0.9997	0.872	1.2584	0.6081	0.6417	0.9234	1.19745	0.1507	0.1973	1.08567	0.3533	0.3937	0.0166141	0	0	0.0292129	0	3e-15	0.568723	0.0003	0.0015	0.515636	8.9442e-05	0.0029
		sphingomyelin (d18:1/24:1, d18:2/24:0)*	47153		HMDB12107		2.6757	2.333	2.0489	1.8267	2.1836	1.5225	1.7227	0.7789	1.3998	1.0369	0.9163	0.9178	0.5314	0.5866	0.6248	0.8446	1.1507	1.0546	0.9631	1.935	0.6392	1.0404	0.4487	0.5514	0.7627	0.583742	0.0028	0.0089	0.578749	0.0152	0.0532	0.323178	3.1207e-07	3.1507e-07	0.601362	0.0155	0.0052	0.53741	9.6529e-05	0.0007	0.532813	0.0006	0.0095
		sphingomyelin (d18:2/24:1, d18:1/24:2)*	52437				3.1037	2.7443	1.8248	1.6055	2.4048	1.4276	1.4702	0.7739	1.331	1.2677	0.3302	0.2965	0.2484	0.2885	0.1982	0.9944	1.2631	1.0056	1.1629	1.9604	0.5411	0.6896	0.5447	0.702	0.8031	0.536707	0.0013	0.0048	0.51367	0.0134	0.0501	0.116562	3.3034e-11	1.1757e-10	0.213234	5.2027e-08	8.4785e-08	0.546636	0.0002	0.0011	0.523172	0.0021	0.0226
		sphingosine	17747	C00319	HMDB00252	5353955	2.8361	2.6748	1.2086	1.6405	1.448	0.9653	0.963	0.598	0.8571	0.7731	1.0286	1.4084	0.704	0.8445	0.8007	0.9714	1.0917	1.3319	1.1157	0.9629	0.7403	0.8747	1.2598	1.3802	0.6946	0.423787	0.0004	0.002	0.904268	0.8126	0.6412	0.487989	0.0004	0.0002	0.874415	0.4153	0.1055	0.558075	0.0025	0.006	1.19081	0.589	0.5763
		phytosphingosine	1510	C12144	HMDB04610	122121	1.8179	1.7328	1.0893	1.2208	0.9547	0.6436	1.7452	0.5907	1.2895	0.9805	1.1204	1.2404	0.6261	0.5839	0.6816	0.7601	0.5235	0.6991	0.8467	0.483	1.1748	0.8792	1.6876	1.1876	1.0195	0.77023	0.5316	0.5193	1.79589	0.0104	0.0434	0.623931	0.0418	0.0133	1.28378	0.6085	0.1487	0.48601	0.0139	0.022	1.13319	0.4497	0.5098
		sphingomyelin (d18:2/23:1)*	57482				2.7469	2.4288	2.1253	1.3519	2.1117	1.0304	1.2756	0.5617	0.7432	0.9696	0.3422	0.3422	0.3422	0.3422	0.3422	0.8824	1.3771	1.3012	0.7943	1.946	0.4655	0.8623	0.5177	0.3422	0.6902	0.425515	0.0002	0.0011	0.456737	0.0022	0.0154	0.158947	7.3913e-10	1.8142e-09	0.271544	1.9456e-06	1.8785e-06	0.585345	0.0004	0.0017	0.628294	0.0046	0.0339
		sphingomyelin (d18:2/24:2)*	57479				2.3108	2.229	1.1013	0.7217	1.3718	1.1914	1.3396	1.1802	1	2.1922	0.3273	0.3273	0.3273	0.3273	0.3273	0.3273	0.7747	0.6069	0.8167	1.0734	0.3447	0.486	0.3346	0.6071	0.3973	0.892535	0.5125	0.5069	0.602862	0.1124	0.1815	0.211582	1.1311e-07	1.2882e-07	0.45471	0.0043	0.0017	0.465312	0.0001	0.0007	0.314294	1.141e-05	0.0007
		sphingomyelin (d18:1/25:0, d19:0/24:1, d20:1/23:0, d19:1/24:0)*	57478				3.2851	2.1911	1.9508	1.3182	1.161	0.9753	1.0095	0.1766	0.5925	0.2638	0.1766	0.1766	0.1766	0.1766	0.1766	0.6915	1.5973	1.5633	0.3179	1.8603	0.7034	2.6856	0.5102	0.315	1.1409	0.304627	0.001	0.004	0.888032	0.9169	0.6823	0.0891361	3.7632e-07	3.7463e-07	0.146427	4.5586e-05	2.8364e-05	0.60874	0.0377	0.046	1.77456	0.097	0.1936
		sphingomyelin (d18:1/22:2, d18:2/22:1, d16:1/24:2)*	57477				3.5148	3.6838	2.3747	1.2718	2.3047	1.5472	1.6464	0.7103	1.0684	1.4917	0.3485	0.2298	0.1246	0.2935	0.1246	0.896	2.2126	1.0082	1	1.8181	0.5167	0.5823	0.404	0.4294	0.7675	0.491566	0.0315	0.0587	0.389321	0.0154	0.0532	0.0852484	4.3303e-09	7.8874e-09	0.161646	2.2083e-06	2.0705e-06	0.527377	0.0039	0.0086	0.417683	0.0018	0.0206
		sphingomyelin (d18:0/20:0, d16:0/22:0)*	57476				1.932	1.5166	1.0154	0.9535	1.0647	3.1171	1.9096	0.6208	0.9846	0.6234	3.7991	3.2186	2.2701	1.6357	2.4306	0.7822	0.8041	0.602	0.6177	1.1359	0.3235	0.9689	0.2429	0.6912	0.5128	1.1193	0.7914	0.6828	0.694919	0.1695	0.2354	2.06012	0.0198	0.0066	3.38773	9.3879e-05	5.5873e-05	0.608111	0.0302	0.0391	0.377548	0.0023	0.0241
		sphingomyelin (d18:0/18:0, d19:0/17:0)*	57473		HMDB12087		1.6564	1.4405	0.7653	1.0023	1.0763	1.5686	1.145	0.3859	0.7232	0.4284	2.4309	1.8623	1.7811	1.4405	1.3882	0.9977	1.1764	0.5885	0.7163	1.3395	0.3178	0.6765	0.2212	0.6315	0.4041	0.715577	0.053	0.086	0.467188	0.0045	0.0248	1.49862	0.149	0.0428	1.84771	0.006	0.0022	0.811069	0.1308	0.1195	0.529534	0.0131	0.0596
		sphingomyelin (d17:2/16:0, d18:2/15:0)*	57483				0.5574	0.3279	0.7324	0.3597	0.5621	0.8206	1.3831	1.4765	1.0883	1.0333	0.3279	0.3279	0.3279	0.3279	0.3279	0.3279	0.3279	1.005	0.5152	0.3279	1.0806	1.1125	0.789	1.4259	0.6721	2.28462	0.0001	0.0009	2.02887	0.0041	0.0232	0.6456	0.108	0.0317	0.654779	0.0262	0.0085	0.985981	0.4812	0.3079	0.875608	0.4643	0.5175
		sphingomyelin (d18:2/18:1)*	57474				1.2147	1.1191	1.0559	1.0657	0.9725	1.0083	1.1768	1.013	0.9618	1.0107	0.5357	0.5357	0.5357	0.5357	0.5357	0.9917	0.9746	1.9464	0.8476	1.2437	0.7894	1.3187	0.5357	0.6684	0.7774	0.952597	0.955	0.7401	0.681146	0.0479	0.111	0.493469	3.5272e-05	2.0579e-05	0.446119	4.4415e-05	2.7762e-05	1.10614	0.9204	0.4787	0.790933	0.0439	0.1201
		heptadecasphingosine (d17:1)	57427			5283557	2.0743	2.2276	1.042	1.6605	1.1957	0.7983	0.7635	0.5508	0.5836	0.622	0.4751	0.4751	0.4751	0.4751	0.4751	0.9231	0.9388	1.5679	1.1805	0.5948	0.6417	0.958	1.2416	1.5274	0.5532	0.404654	0.0075	0.0191	0.945592	0.5925	0.548	0.289692	2.5651e-05	1.5279e-05	0.456379	0.0097	0.0034	0.634761	0.0182	0.0276	1.4833	0.355	0.4368
		hexadecasphingosine (d16:1)*	57428				2.038	1.958	1.1514	1.4069	1.0752	0.8768	1.1014	0.5416	0.7899	0.7709	0.5416	0.5416	0.5416	0.5416	0.5416	0.8081	0.7555	0.9896	1.0104	0.6909	0.6921	0.7152	1.1051	1.2052	0.6463	0.534845	0.0286	0.0537	1.02571	0.4762	0.4757	0.354938	2.007e-05	1.2315e-05	0.636503	0.0431	0.0133	0.557638	0.003	0.007	1.06943	0.7708	0.6735
		N-palmitoyl-heptadecasphingosine (d17:1/16:0)*	57430				1.0032	0.768	1.2001	0.6902	0.6854	0.6462	1.6625	0.8364	1.8476	1.0714	0.0289	0.0165	0.0063	0.0063	0.0063	0.7383	0.9076	1.1447	0.722	0.8021	2.0077	1.2309	1.4285	1.1497	1.1761	1.39504	0.2432	0.2834	1.62072	0.0852	0.1515	0.0147922	1.8e-14	1.62e-13	0.0149025	1.1e-14	1.46e-13	0.992592	0.6229	0.3634	1.15316	0.2811	0.3758
		N-stearoyl-sphinganine (d18:0/18:0)*	1759			5283573	0.9076	0.387	0.387	3.7235	2.7736	0.5678	1.3104	0.5466	1.0121	0.8137	26.3162	8.8733	11.3449	4.7625	9.1415	0.9879	0.387	0.387	0.7169	1.783	0.5585	1.5202	0.387	0.5575	0.4867	0.519716	0.8715	0.714	0.823572	0.779	0.6241	7.38973	1.7739e-05	1.1076e-05	14.1814	1.9487e-06	1.8785e-06	0.521085	0.3234	0.2317	0.825742	0.2706	0.366
		sphingadienine*	57426			6449795	2.895	3.0039	1.4012	1.9592	1.7773	1.1323	1.0401	1.5628	0.7467	0.9934	0.6384	0.8856	0.2372	0.3818	0.4064	0.7036	0.7639	1.4924	1.0066	0.7357	0.5413	0.8814	1.0782	1.9022	0.4498	0.496104	0.0386	0.0687	1.03205	0.5036	0.4898	0.230995	3.3972e-06	2.4929e-06	0.542172	0.0393	0.0122	0.426055	0.0005	0.0022	0.886326	0.2267	0.3299
		N-2-hydroxypalmitoyl-sphingosine (d18:1/16:0(2OH))	57697				2.0284	0.5482	1.7886	0.0924	1.0623	0.9162	2.5545	4.2572	2.4444	1.8951	1	0.3449	0.3109	0.0924	0.0924	0.3142	0.0924	0.9492	0.3656	0.0924	1.5941	1.1786	1.9197	0.455	0.586	2.18616	0.0432	0.0744	3.16099	0.0201	0.062	0.333448	0.0219	0.0072	1.01478	0.4524	0.1136	0.328593	0.101	0.0964	0.475115	0.1914	0.3027
	Ceramides	N-palmitoyl-sphingosine (d18:1/16:0)	44877		HMDB04949	5283564	1.2702	0.9693	1.0985	0.7493	0.801	0.7803	1.4495	0.8706	1.5254	1.0267	1.666	1.1002	1.0451	0.8444	0.7628	0.7908	1.199	0.9918	0.6488	0.8585	1.4977	1.1508	1.0082	0.8378	0.9877	1.15633	0.2897	0.3281	1.22128	0.2124	0.2766	1.10846	0.483	0.1232	1.20709	0.4931	0.1223	0.918295	0.9869	0.4929	0.969872	0.8302	0.6878
		N-stearoyl-sphingosine (d18:1/18:0)*	54979		HMDB04950	5283565	0.9202	0.7024	0.5463	0.4078	0.4027	0.498	1.0266	0.6117	1.0143	0.7503	6.131	3.3017	2.8097	1.6426	2.1902	0.8764	1.2808	1.1513	0.5498	1.2889	1.7716	1.5513	0.984	0.5976	1.2137	1.30929	0.0864	0.1287	1.18865	0.389	0.4202	5.39545	2.3084e-08	3.2662e-08	3.1231	1.2093e-05	9.0458e-06	1.7276	0.0057	0.0112	1.56841	0.042	0.1186
		N-stearoyl-sphingadienine (d18:2/18:0)*	57417				0.955	0.6853	0.499	0.4643	0.4119	0.5705	0.9533	1.3878	0.8507	0.9849	1.8686	1.2695	0.7552	0.634	0.915	1.1017	1.0151	1.4132	0.6794	1.4199	2.6106	1.6001	1.2199	1.1407	1.183	1.57427	0.0211	0.042	1.37749	0.1246	0.1959	1.80478	0.0044	0.0017	0.966781	0.7464	0.1755	1.86679	0.002	0.0054	1.63345	0.0156	0.0649
		ceramide (d16:1/24:1, d18:1/22:1)*	57437				1.0191	0.9135	1.1182	0.5825	0.72	0.2527	1.3903	0.703	1.8347	1.1882	3.0126	1.5589	1.8263	1.2457	1.1149	0.6079	1.0243	0.7001	0.8165	0.8609	1.2004	0.6998	0.6575	0.1466	0.9809	1.23329	0.7889	0.6819	0.919071	0.7097	0.6026	2.0119	0.056	0.0173	2.1843	0.0294	0.0094	0.921071	0.754	0.4128	0.686398	0.3453	0.4295
		ceramide (d18:1/14:0, d16:1/16:0)*	57432				1.3182	0.9861	1.0139	0.7374	0.6349	0.56	1.2747	0.7561	1.6911	0.806	0.762	0.447	0.4662	0.4556	0.2899	1.476	1.7961	1.0361	1.3539	1.1439	2.0304	0.9445	1.2989	1.4743	1.362	1.08472	0.8897	0.7196	1.04468	0.9038	0.6743	0.516086	0.0008	0.0004	0.355671	2.1944e-06	2.0705e-06	1.45102	0.016	0.0248	1.39745	0.009	0.0481
		ceramide (d18:1/17:0, d17:1/18:0)*	57434				1.2889	0.9937	1.0975	0.612	0.7538	0.7848	1.7423	1.0089	2.0989	1.1437	0.3545	0.1892	0.1575	0.0689	0.0884	0.6151	1.0063	1.0774	0.4689	0.8421	1.7514	1.5389	1.1082	0.7777	1.0638	1.42831	0.14	0.1876	1.55619	0.0717	0.137	0.180893	9.0132e-08	1.0432e-07	0.2141	1.6489e-07	2.427e-07	0.844898	0.7581	0.4143	0.920544	0.9583	0.7338
		ceramide (d18:1/20:0, d16:1/22:0, d20:1/18:0)*	57440				1.2302	0.8984	0.1868	0.5446	0.4986	0.6685	1.4999	0.5393	1.4706	1.0714	7.4908	3.8256	3.5053	0.1868	0.1868	0.6973	1.3645	0.2075	0.9196	1.5227	0.9319	1.2002	1.0176	0.5465	1.7368	1.56306	0.3023	0.3356	1.15311	0.6844	0.5954	4.5243	0.0829	0.0247	3.22508	0.2574	0.0672	1.40285	0.5169	0.3241	1.03492	0.9893	0.7338
		ceramide (d18:2/24:1, d18:1/24:2)*	57443				1.4818	1.2653	1.2479	0.7429	1.2835	1.1229	2.0151	1.9634	2.2026	2.4924	0.752	0.7026	0.4572	0.3922	0.494	0.6841	1.0369	0.7606	0.8954	1.0538	1.1204	0.878	0.7915	0.7239	0.9631	1.62693	0.0152	0.0326	1.0104	0.5492	0.5205	0.464676	4.6334e-05	2.6174e-05	0.631489	0.0086	0.0031	0.735842	0.0354	0.0441	0.456994	0.0003	0.0068
		glycosyl-N-palmitoyl-sphingosine (d18:1/16:0)	53013				1.6711	1.8033	1.7911	0.6774	0.5168	0.6144	0.9971	0.6075	1.0779	0.6596	1.0105	1.0029	0.8825	1.0566	0.5234	1.6892	1.0578	1.8388	0.9004	0.8417	1.232	0.874	2.4982	1.8198	0.9856	0.61249	0.1662	0.2127	1.17094	0.836	0.6488	0.692896	0.6079	0.1524	0.707328	0.0748	0.0218	0.979597	0.1894	0.1569	1.87277	0.007	0.0419
		glycosyl-N-stearoyl-sphingosine (d18:1/18:0)	52234				0.8804	0.9771	0.8476	0.3171	0.2506	0.5941	0.9313	0.6244	0.8169	0.6142	3.1901	2.8241	2.1575	1.5811	1.5316	1.0667	0.5742	1.9623	0.4383	0.7073	1.5793	1.6123	2.1977	1.0229	1.2352	1.09414	0.1515	0.1978	1.61039	0.0567	0.1247	3.44793	1.2136e-06	1.0103e-06	2.37626	0.0008	0.0004	1.45099	0.0086	0.0152	2.13561	0.0026	0.0255
		glycosyl-N-behenoyl-sphingadienine (d18:2/22:0)*	57421				0.9379	0.9661	1.2198	0.5911	0.4072	0.9552	1.9486	2.0745	1.8405	1.8967	0.3141	0.3141	0.3141	0.3141	0.3141	0.6041	0.3141	1.0339	0.4917	0.4329	0.9477	1.3216	1.7847	1.317	1.0881	2.11433	0.0019	0.0067	2.24532	0.003	0.0187	0.380995	0.0021	0.0009	0.545938	0.005	0.0019	0.697872	0.7152	0.3987	0.741105	0.5867	0.5753
		glycosyl-N-stearoyl-sphinganine (d18:0/18:0)*	57418			6321364	0.2576	0.2576	0.2576	0.2576	0.2576	1.0485	1.0752	0.3864	0.718	0.3914	4.0658	2.9425	3.0713	1.7697	2.0116	0.2576	0.2576	0.2576	0.2576	0.2576	0.2576	0.9515	0.6283	1.3907	0.2576	2.81017	0.0032	0.0098	2.70629	0.0195	0.0612	10.7616	2.3173e-08	3.2662e-08	10.7616	3.8551e-08	6.515e-08	1	0.7845	0.4256	0.963034	0.6052	0.586
		glycosyl-N-tricosanoyl-sphingadienine (d18:2/23:0)*	57445				0.5113	0.9199	0.1885	0.1885	0.1885	0.7347	2.1498	1.6277	1.3617	1.3844	0.1885	0.1885	0.1885	0.1885	0.1885	0.1885	0.1885	0.5525	0.1885	0.1885	0.8919	1	1.3098	1.2712	0.5683	3.63515	7.8038e-05	0.0006	3.85855	0.0007	0.0112	0.472029	0.1715	0.0484	0.721393	0.137	0.038	0.65433	0.8971	0.4706	0.694543	0.4215	0.4891
		lactosyl-N-palmitoyl-sphingosine (d18:1/16:0)	53010				1.5391	1.0022	0.6969	0.9696	0.6518	0.3569	0.6384	0.7196	0.9978	0.9089	1.5678	1.803	1.8228	1.9722	0.9766	1.9815	2.2411	1.0155	1.5988	0.643	1.6081	0.5141	1.3904	0.37	0.4838	0.745247	0.3477	0.3749	0.583751	0.085	0.1515	1.67553	0.0687	0.0207	1.08857	0.3411	0.0878	1.5392	0.354	0.2469	1.20565	0.9224	0.7279
		glycosyl ceramide (d16:1/24:1, d18:1/22:1)*	57457				0.7944	1.1624	1.7069	0.4268	0.5492	0.9068	1.1605	3.4243	1.0117	1.0582	12.0263	9.1051	8.9223	5.4848	4.67	0.6695	0.4971	1.1702	0.5782	0.493	0.9583	0.8256	1.1079	0.743	0.6886	1.62974	0.0106	0.0243	1.2686	0.1783	0.2449	8.66619	1.0725e-09	2.4235e-09	11.7983	4.366e-10	1.3899e-09	0.73453	0.5753	0.3471	0.571765	0.0599	0.1447
		glycosyl ceramide (d18:1/20:0, d16:1/22:0)*	57595				1.1716	1.1658	1.1699	0.3555	0.2499	0.8866	1.2147	0.488	0.9016	0.6762	7.8782	6.2025	5.2918	4.1675	3.6877	0.7831	0.7741	1.4497	0.5174	0.7311	0.7667	1.4748	1.4838	0.7135	1.3382	1.01323	0.2511	0.2909	1.35757	0.2862	0.3384	6.6204	1.7167e-09	3.6475e-09	6.39839	3.3531e-08	5.8102e-08	1.0347	0.1031	0.0975	1.38634	0.1204	0.2208
		glycosyl ceramide (d18:1/23:1, d17:1/24:1)*	57448				0.601	0.7372	1.0703	0.3462	0.3462	0.8339	1.5078	0.9666	1.4493	1.0848	0.3462	0.3462	0.3462	0.3462	0.3462	0.4684	0.3462	1.6491	0.4122	0.3462	1.0334	1.1632	1.3231	0.956	0.7623	1.8841	0.0002	0.0012	1.62565	0.0027	0.0176	0.558225	0.0385	0.0123	0.537227	0.0137	0.0047	1.03909	0.6316	0.3664	0.896549	0.523	0.5527
		glycosyl ceramide (d18:2/24:1, d18:1/24:2)*	57453				1.2247	1.6495	1.7441	0.597	0.8734	1.2687	2.0119	1.9817	2.0884	1.9579	1.2104	1.3223	0.716	0.6438	0.7083	0.7923	0.4953	1.2357	0.6626	0.6092	0.9555	0.9666	1.628	1.0334	0.6797	1.52883	0.006	0.0158	1.38684	0.063	0.1298	0.755629	0.483	0.1232	1.2123	0.3318	0.0855	0.623302	0.1029	0.0975	0.565413	0.0107	0.0561
	Mevalonate Metabolism	3-hydroxy-3-methylglutarate	531	C03761	HMDB00355	1662	0.4943	0.2843	0.1683	0.2738	0.3651	0.6214	0.862	0.9053	0.8176	0.4878	1.0073	0.9927	2.4438	1.8139	2.561	2.2783	0.8959	0.5351	2.9906	1.4482	2.6001	1.762	2.8302	0.4423	2.106	2.32949	0.0113	0.0255	1.19544	0.8826	0.6679	5.56104	3.7729e-05	2.1834e-05	1.0823	0.6381	0.1543	5.13816	0.0001	0.0008	2.6368	0.0446	0.1201
	Sterol	cholesterol	63	C00187	HMDB00067	11025495	1.5047	1.1893	1.0418	1.0526	1.046	1.0876	1.2292	0.8827	0.9801	0.9564	0.5403	0.6556	0.4834	0.5777	0.5268	1.0139	0.8792	1.2436	0.9273	1.3267	1.1263	1.0712	0.8563	0.8662	0.9861	0.880296	0.6149	0.5673	0.910104	0.2975	0.3499	0.477136	3.3877e-08	4.4244e-08	0.516408	6.2223e-08	9.679e-08	0.923951	0.748	0.4115	0.955238	0.387	0.4623
		7-dehydrocholesterol	1099	C01164	HMDB00032	439423	0.1221	0.1221	0.1221	0.1221	0.1221	0.1221	0.1221	0.1298	0.1264	0.1221	1.1332	1.0887	1.1329	1.8098	0.9113	0.1221	0.1221	0.1409	0.1221	0.1221	0.1221	0.1221	0.1221	0.1221	0.1221	1.01966	0.7984	0.6862	0.970126	0.7035	0.6024	9.95233	0	0	9.65501	0	0	1.03079	0.7035	0.3937	0.980723	0.7984	0.6818
		4-cholesten-3-one	38125	C00599	HMDB00921	91477	2.7471	2.0596	0.9173	0.7244	0.2334	0.6523	0.6957	0.2334	0.2334	0.3018	3.7602	2.5284	2.4491	2.2502	1.2025	1.4162	1.9353	0.9941	1.4241	0.2334	0.2334	0.2919	0.4558	1.0059	0.866	0.316771	0.1291	0.1772	0.475254	0.2716	0.3266	1.82442	0.0148	0.0051	2.03068	0.0152	0.0052	0.898426	0.9897	0.4929	1.34792	0.6466	0.6037
		beta-sitosterol	27414	C01753	HMDB00852	222284	0.6358	0.6358	0.6358	0.6358	0.6358	1.3708	0.7499	0.9973	0.6358	1.2056	0.6358	0.6358	0.6358	0.6358	0.6358	0.6358	0.6358	0.6358	0.6358	0.6358	0.9245	0.6358	0.8183	1.0027	0.6358	1.56005	0.0007	0.0033	1.26364	0.013	0.049	1	1	0.2326	1	1	0.2237	1	1	0.4929	0.809997	0.2267	0.3299
		campesterol	33997	C01789	HMDB02869	173183	0.624	0.624	0.624	0.624	0.9501	1.1155	0.624	0.624	1.4311	0.6941	0.624	0.624	0.624	0.624	0.624	0.624	0.624	0.624	0.624	0.624	1.8821	1	0.624	0.624	0.624	1.30254	0.1349	0.183	1.52375	0.0124	0.0478	0.905371	0.6462	0.1611	1	1	0.2237	0.905371	0.6462	0.373	1.05913	0.477	0.525
		7-hydroxycholesterol (alpha or beta)	47890		HMDB06119	107722	0.2661	0.2661	0.2661	0.2661	0.2661	0.2661	0.2661	0.2661	0.2661	0.2661	2.869	1.757	0.431	0.2661	0.2661	0.2661	0.2661	0.2661	0.2661	0.2661	0.2661	0.2661	0.2661	0.2661	0.2661	1	1	0.7401	1	1	0.6937	4.20083	0.0009	0.0004	4.20083	0.0009	0.0004	1	1	0.4929	1	1	0.7338
Nucleotide	Purine Metabolism, (Hypo)Xanthine/Inosine containing	inosine 5'-monophosphate (IMP)	2133	C00130	HMDB00175	8582	0.0104	0.0104	0.0104	0.0104	0.5299	0.0104	0.0104	0.0104	0.0104	0.1673	1.0287	0.7317	1.1188	0.9786	0.822	2.7015	3.5611	2.1437	3.1432	1.0214	1.8573	9.3866	0.8712	4.2922	0.635	0.365529	0.5624	0.5443	1.35569	0.7293	0.6096	8.18863	1.9972e-05	1.2308e-05	0.372272	0.4789	0.1194	21.9963	4.0669e-06	9.0204e-05	81.5811	6.8301e-06	0.0007
		inosine	1123	C00294	HMDB00195	6021	4.9925	5.1103	3.3521	3.572	2.8999	0.2794	0.1458	0.5586	0.4684	1.1811	0.8189	0.5306	0.5083	0.6134	0.1824	1.4025	2.5809	1.4896	1.857	3.4845	0.6945	1.2038	0.2556	0.4567	0.5058	0.132149	1.958e-06	6.7513e-05	0.288169	0.0002	0.0079	0.133167	1.1972e-06	1.0025e-06	0.245374	8.0698e-05	4.8238e-05	0.542711	0.0705	0.0752	1.18346	0.8036	0.6818
		hypoxanthine	3127	C00262	HMDB00157	790	3.2925	2.9202	1.77	2.6858	1.8981	0.4538	0.4792	0.9285	0.9618	1.1367	0.7682	0.5448	0.5062	0.6754	0.3233	1.2208	1.8629	0.8322	1.4052	2.2808	1.0382	0.8752	0.6383	0.6077	0.8088	0.315121	1.7945e-05	0.0002	0.522001	0.0036	0.0211	0.224237	1.7278e-07	1.9367e-07	0.370684	3.188e-05	2.0682e-05	0.604929	0.0231	0.0328	1.00207	0.8717	0.7035
		xanthine	3147	C00385	HMDB00292	1188	2.7428	2.0866	5.6072	0.9715	0.1992	21.7519	17.0369	0.4577	2.353	0.445	4.8316	5.2842	2.2754	3.8129	4.055	0.2415	1.0593	0.2431	0.1142	0.1979	0.4947	2.5289	0.281	0.2329	0.291	3.62225	0.3208	0.3535	2.06277	0.3447	0.3881	1.74538	0.0436	0.0137	10.9155	0.0005	0.0003	0.159899	0.0614	0.0683	0.0910583	0.0556	0.1395
		xanthosine	15136	C01762	HMDB00299	64959	0.8142	0.5633	0.4035	1.8071	2.1596	0.5148	0.945	0.6655	1.1986	2.3291	0.1516	0.1516	0.1516	0.1516	0.1516	0.2505	0.1516	0.1516	1.1979	0.5072	1.346	0.2508	2.2644	1	0.8092	0.983524	0.6697	0.6079	2.51036	0.0698	0.1368	0.131879	8.078e-05	4.3232e-05	0.335576	0.0213	0.007	0.392992	0.0246	0.0346	1.00308	0.9361	0.7337
		2'-deoxyinosine	15076	C05512	HMDB00071	65058	0.1186	0.1186	0.1186	0.4547	0.1186	0.1186	0.1186	0.1186	0.1186	0.2804	14.0207	9.6986	7.3682	3.9532	3.6763	0.1186	0.1186	0.6546	0.1186	1.0214	0.1186	0.4527	0.1186	0.9786	0.1186	0.812399	0.8746	0.7151	0.879565	0.8824	0.6679	41.6715	5.8618e-08	7.1322e-08	19.0555	3.4828e-07	4.5841e-07	2.18685	0.3703	0.2545	2.36765	0.5508	0.5641
		urate	1604	C00366	HMDB00289	1175	0.827	0.9295	1.4454	1.1417	1.0329	0.7677	0.9671	0.8063	1.3625	0.6538	0.6538	0.6538	0.6538	0.6538	0.6538	1.5907	0.9316	0.677	1.5803	1.7614	0.841	0.6786	1.3991	0.813	1.1896	0.847652	0.1266	0.1754	0.752377	0.0999	0.1682	0.608016	0.0034	0.0014	0.499771	0.0002	0.0001	1.21659	0.2448	0.1869	1.07985	0.2987	0.3899
		allantoin	1107	C02350	HMDB00462	204	1.1202	0.1271	1.0034	0.5313	0.8756	1.0163	0.2387	0.488	0.3255	2.587	0.1271	0.1271	0.1271	0.1271	0.1271	2.3692	1.9377	1.5248	0.9372	1	0.6307	0.1271	1.1003	0.1271	0.1271	1.27283	0.5926	0.5558	0.271892	0.0014	0.014	0.173748	0.0018	0.0007	0.0818005	1.409e-05	1.0482e-05	2.12404	0.0488	0.0566	0.453721	0.0443	0.1201
	Purine Metabolism, Adenine containing	adenosine 5'-diphosphate (ADP)	3108	C00008	HMDB01341	6022	0.0515	0.0493	1.2709	0.1345	0.3782	1.7002	0.9414	0.0493	1.5347	0.5564	0.1991	0.0521	0.5833	0.3674	1.0586	1.7364	1.6325	2.0035	1.7096	0.8813	1.988	1.7285	1.4717	1.469	1.8378	2.53768	0.0173	0.036	1.06677	0.5947	0.5483	1.19959	0.1606	0.0456	0.283865	0.0299	0.0096	4.22591	0.0011	0.0035	1.77645	0.097	0.1936
		adenosine 5'-monophosphate (AMP)	32342	C00020	HMDB00045	6083	0.3708	0.4909	0.877	0.2148	0.3978	0.6751	0.4211	0.1632	0.3633	1.2685	6.1793	4.7338	5.9243	7.224	3.5127	0.8091	2.2436	0.6349	2.376	1.0324	3.0717	4.584	0.5266	1.3105	0.9676	1.22962	0.2234	0.2663	1.47413	0.4648	0.471	11.7272	5.0719e-07	4.7501e-07	3.88587	0.0003	0.0001	3.0179	0.0096	0.0167	3.61801	0.029	0.0987
		adenosine 3'-monophosphate (3'-AMP)	35142	C01367	HMDB03540	41211	1.6017	1.1529	0.9035	0.1051	0.3764	2.242	0.793	0.5059	0.5114	0.1051	5.2213	5.1478	1.8143	1.0325	0.9675	0.3645	0.4349	2.1105	0.7145	0.3537	2.3521	1.7884	0.7544	2.7392	0.366	1.0043	0.74	0.6483	2.01104	0.3265	0.3699	3.42627	0.009	0.0033	3.56537	0.0573	0.0172	0.960987	0.392	0.2655	1.9243	0.0384	0.1119
		adenosine 3',5'-cyclic monophosphate (cAMP)	2831	C00575	HMDB00058	6076	1.5726	1.5439	1.2822	0.8331	0.571	0.9944	1.1197	0.7373	0.6965	0.9043	0.3309	0.3781	1.5653	0.9887	2.1763	1.433	0.3309	1.234	1.5354	0.3309	0.7686	1.1497	0.9533	0.9113	1	0.76725	0.9421	0.7401	0.983286	0.6346	0.566	0.937358	0.9613	0.2281	1.11823	0.8513	0.1965	0.83825	0.8895	0.4683	1.07428	0.6822	0.6209
		adenosine	555	C00212	HMDB00050	60961	1.4744	1.1218	0.406	0.4497	0.937	0.4189	0.4835	1.2205	0.8193	3.2221	2.4411	2.8033	2.5551	3.0435	1.9078	0.4837	0.8673	0.1126	0.6124	1.676	1.0659	0.7564	0.2037	0.1583	0.5785	1.40452	0.1964	0.2423	0.736354	0.4191	0.4393	2.90524	0.0134	0.0047	3.3984	0.0033	0.0013	0.854884	0.5406	0.3348	0.448194	0.0114	0.0564
		adenine	554	C00147	HMDB00034	190	1.0498	0.835	0.5899	0.4737	0.7375	0.7481	0.5523	0.2776	0.8927	0.442	0.9757	1.0533	1.1081	1.2587	1.3185	1.7583	1.2867	1.106	1.8593	1.2155	0.8746	1.1078	0.7848	1.1138	1.7793	0.790228	0.4537	0.4639	0.783346	0.3836	0.4176	1.55031	0.012	0.0042	0.790819	0.8005	0.1867	1.96039	0.0068	0.0125	1.94332	0.009	0.0481
		N1-methyladenosine	15650	C02494	HMDB03331	27476	1	0.2659	0.4558	0.9779	1.2262	1.2953	0.2659	0.4953	0.4338	0.4334	3.7181	3.7694	1.8996	1.4363	1.5736	0.2659	0.2659	0.2659	0.2659	0.2659	1.5767	0.3716	1.1961	0.2659	0.3527	0.74474	0.9288	0.7368	2.83039	0.0569	0.1247	3.15783	0.0056	0.0021	9.32456	2.8918e-05	1.95e-05	0.338657	0.034	0.0427	1.28707	0.7334	0.6534
		N6-carbamoylthreonyladenosine	35157		HMDB41623	161466	1.2555	1.099	0.9344	1.2376	1.0384	0.5275	0.3116	0.3323	0.3556	0.3999	4.1857	2.7378	3.157	2.8409	2.0413	0.8441	1	0.9512	1.3639	1.2156	0.855	0.4312	0.8456	0.3089	0.3089	0.34626	2.1298e-05	0.0002	0.511573	0.001	0.0128	2.68876	2.8767e-05	1.7063e-05	2.78386	1.18e-05	8.9245e-06	0.965839	0.6954	0.3913	1.42696	0.2155	0.3186
		2'-deoxyadenosine 5'-diphosphate	15116	C00206	HMDB01508	188966	0.7542	0.7542	0.7542	0.7542	0.7542	0.7542	0.7542	0.7542	0.7542	0.7542	0.7542	0.9136	1.7758	0.7542	1	0.7542	0.7542	0.7542	1.3138	0.7542	0.7542	1.1326	0.7542	0.9246	0.7765	1	1	0.7401	1.00266	0.9024	0.6743	1.37836	0.0054	0.002	1.20025	0.032	0.0102	1.1484	0.4241	0.2824	1.15145	0.3583	0.4372
		2'-deoxyadenosine 5'-monophosphate	46333	C00360	HMDB00905	12599	0.2199	0.2199	0.2199	0.2199	0.2199	0.2199	0.2199	0.2199	0.2199	0.2199	1.2492	1	1.2212	1.3105	0.55	0.2199	0.2199	0.2199	0.2199	0.2199	0.2199	0.2419	0.2199	0.3468	0.2199	1	1	0.7401	1.13543	0.3485	0.3904	4.84848	4.47e-13	3.029e-12	4.84848	4.47e-13	3.059e-12	1	1	0.4929	1.13543	0.3485	0.4324
		2'-deoxyadenosine	1553	C00559	HMDB00101	13730	0.7311	0.7311	0.7311	0.7311	0.7311	0.7311	0.7311	0.7311	0.7311	0.7311	1.2681	1.5377	0.9532	0.8761	0.7311	0.7311	0.7311	0.7311	0.7311	0.7311	0.7311	0.7311	0.7311	0.7311	0.7311	1	1	0.7401	1	1	0.6937	1.46798	5.5047e-05	3.0492e-05	1.46798	5.5047e-05	3.364e-05	1	1	0.4929	1	1	0.7338
		N6-succinyladenosine	48130		HMDB00912	165243	0.1022	0.1022	0.1022	1.9569	3.7546	0.1022	0.1022	0.476	0.661	4.4362	5.8104	4.1657	4.3688	1.5953	0.9281	0.1022	0.1022	0.1022	1	0.5978	0.4545	0.3696	0.5377	0.1022	0.1022	0.960037	0.6127	0.5673	0.822411	0.9625	0.6937	2.80293	0.0252	0.0083	8.85754	0.0052	0.002	0.316445	0.4818	0.3079	0.271081	0.2157	0.3186
	Purine Metabolism, Guanine containing	guanosine 5'-triphosphate	2847	C00044	HMDB01273	6830	0.1932	0.6627	2.001	0.1668	0.7914	1.1163	0.952	0.0852	1.3456	0.3091	0.0852	0.0852	0.1552	0.0852	0.54	4.4563	3.3448	3.8628	2.9313	2.5416	1.2525	0.6717	1.048	1.4286	2.0198	0.998191	0.9128	0.7295	0.374667	0.1635	0.2345	0.24922	0.0075	0.0028	0.0554829	3.5433e-06	3.1701e-06	4.49184	0.0031	0.0073	1.68599	0.0569	0.1406
		guanosine 5'- diphosphate (GDP)	2848	C00035	HMDB01201	8977	0.3569	0.9459	2.0023	0.4303	0.8494	0.9118	0.6517	0.3569	0.9059	0.8151	0.4634	0.4702	1.6886	0.7415	1.4817	3.0237	3.6	2.3189	3.5988	2.3345	2.2216	1.8352	0.8508	1.8819	1.5637	0.794233	0.9723	0.7401	0.561526	0.1702	0.2354	1.05684	0.6471	0.1611	0.325721	0.0022	0.0009	3.24461	0.0008	0.0027	2.29395	0.0208	0.0814
		guanosine 5'- monophosphate (5'-GMP)	2849	C00144	HMDB01397	6804	0.3902	0.5647	0.774	0.2136	0.5195	0.5666	0.2959	0.098	0.257	1.3195	10.7675	9.4872	7.8567	11.0307	3.7074	0.8826	2.0327	0.5647	1.9944	1.2542	3.0398	4.7011	0.3475	1.2377	0.7567	1.03046	0.7024	0.6205	1.4985	0.8762	0.6654	17.4043	6.7026e-07	6.039e-07	6.36826	0.0001	7.3934e-05	2.73298	0.0263	0.036	3.9743	0.0423	0.1186
		guanosine 3'-monophosphate (3'-GMP)	39786			3522	0.4546	0.4546	0.4546	0.4546	0.4546	0.6981	0.4546	0.4546	0.4546	0.4546	2.8412	2.8935	1	2.1759	0.6366	0.4546	0.4546	0.4546	0.4546	0.4546	1.0009	0.7802	0.4546	1.0743	0.4546	1.10713	0.6942	0.6197	1.65623	0.0712	0.1368	4.20026	1.4231e-06	1.1484e-06	4.20026	3.4431e-06	3.1008e-06	1	0.682	0.3874	1.49597	0.069	0.1597
		guanosine	1573	C00387	HMDB00133	6802	8.428	8.1638	2.9179	6.1607	4.8856	0.1338	0.058	0.5045	0.5527	1.1215	1.2218	1.019	0.8412	0.7999	0.2394	1.3544	3.1348	0.981	2.0096	4.0842	0.6086	0.95	0.2561	0.521	0.3877	0.0775789	1.8255e-06	6.7513e-05	0.235507	0.0015	0.014	0.134877	3.7314e-05	2.1681e-05	0.356391	0.0119	0.0041	0.378453	0.0212	0.0305	1.14887	0.6446	0.6037
		guanine	32352	C00242	HMDB00132	764	5.1148	3.8454	1.4887	3.4331	2.5115	0.0289	0.0199	0.7442	0.7579	0.9231	0.9923	1.0077	0.7318	0.9095	0.4249	1.2087	2.0619	0.6378	1.4514	2.9149	0.9201	0.547	0.4618	0.503	0.7058	0.150913	0.0001	0.0008	0.379192	0.098	0.1657	0.248037	0.0158	0.0054	0.491402	0.2076	0.0554	0.504755	0.1968	0.1608	1.26827	0.1021	0.2003
		7-methylguanine	35114	C02242	HMDB00897	11361	2.1009	1.4009	0.9161	0.9942	1.1267	0.8407	0.3396	0.345	0.5746	0.4252	1.4376	1.5391	1.3004	1.1701	1.2115	1.743	1.2622	0.8279	1.0893	1.0058	1.0357	0.5249	0.6892	0.7134	0.6573	0.386172	4.4178e-08	6.6702e-06	0.610725	0.0024	0.0161	1.01834	0.5465	0.1377	1.12322	0.0703	0.0206	0.906619	0.2087	0.1661	1.4338	0.0013	0.0162
		N2,N2-dimethylguanosine	35137		HMDB04824	92919	1.9119	1.0743	0.1711	0.9007	1.1011	0.9257	0.4125	0.1711	0.427	0.5347	2.6768	2.9879	2.4025	2.8276	2.7778	0.483	0.1711	0.1711	0.1711	0.1711	1.1431	0.8125	0.8159	0.4487	0.1711	0.47896	0.8153	0.6914	2.905	0.0068	0.0318	2.65019	0.0004	0.0002	11.712	3.8431e-07	4.9165e-07	0.22628	0.0053	0.0106	1.37244	0.9018	0.7183
		2'-deoxyguanosine	1411	C00330	HMDB00085	187790	0.209	0.209	0.209	0.209	0.209	0.209	0.209	0.209	0.209	0.209	2.9479	2.6896	2.1862	0.9643	1	0.209	0.209	0.209	0.3702	0.3204	0.209	0.209	0.209	0.209	0.209	1	1	0.7401	0.793109	0.2714	0.3266	9.36651	3.85e-12	2.0298e-11	7.42866	1.6722e-11	7.893e-11	1.26086	0.2714	0.2036	1	1	0.7338
	Pyrimidine Metabolism, Orotate containing	N-carbamoylaspartate	1594	C00438	HMDB00828	93072	0.0797	0.0797	0.0797	0.0797	0.0797	0.0797	0.0797	0.0797	0.5246	0.0867	0.0797	0.0797	0.0797	0.0797	0.0797	1.194	0.0797	0.0797	0.2582	0.0797	13.6006	0.0797	2.0227	0.5616	1	2.134	0.5888	0.5546	10.2079	0.0437	0.1049	1	1	0.2326	0.235618	0.0311	0.0099	4.24417	0.0311	0.0399	20.3017	0.0008	0.0115
		dihydroorotate	601	C00337	HMDB03349	648	0.081	0.081	0.081	0.081	0.081	0.0832	0.081	0.081	0.8628	0.136	0.081	0.081	0.081	0.081	0.081	1.3848	0.081	0.081	0.4296	0.358	19.1865	0.2553	3.1105	1.1372	1.5377	3.0716	0.3884	0.4063	10.8067	0.015	0.0532	1	1	0.2326	0.173492	0.005	0.0019	5.76395	0.005	0.0102	20.2791	8.0328e-05	0.0029
		orotate	1505	C00295	HMDB00226	967	0.1886	0.1886	0.3036	0.1886	0.1886	0.9655	0.5445	0.4004	4.9075	0.4138	0.2067	0.3704	0.3405	0.7222	1.0345	6.1203	0.5591	0.5825	4.8099	2.2742	69.1895	1.5114	15.1181	5.7156	8.8185	6.83526	0.011	0.0251	6.9952	0.0203	0.0462	2.52769	0.1261	0.0366	0.186414	0.0028	0.0011	13.5595	6.8035e-05	0.0006	13.8768	0.0001	0.0032
		orotidine	35172		HMDB00788	92751	1.3093	1.3144	0.4371	0.5714	0.6963	1.0246	0.3024	0.1621	0.2255	0.2507	1.1337	0.8746	1.9336	1.7984	2.5022	4.2465	2.4222	0.5739	2.8785	0.9955	0.6704	1.1786	1.0187	1.0045	1.4281	0.454037	0.0198	0.0397	0.476791	0.1663	0.2354	1.90424	0.0191	0.0064	0.741459	0.8181	0.1901	2.56823	0.0312	0.0399	2.69694	0.0028	0.0258
	Pyrimidine Metabolism, Uracil containing	uridine 5'-triphosphate (UTP)	33448	C00075	HMDB00285	6133	0.1326	0.3934	1.5867	0.1633	0.8768	1.4645	1.59	0.0611	1.9926	0.6782	0.0251	0.0253	0.1958	0.0514	0.6046	4.4271	2.6011	3.2986	3.3766	1.6418	1.228	1.1232	2.1051	1.7523	2.4124	1.83532	0.2933	0.3297	0.561804	0.6145	0.5586	0.286158	0.0148	0.0051	0.0587936	9.5671e-06	7.441e-06	4.86717	0.0044	0.0093	1.48987	0.1218	0.2224
		uridine 5'-diphosphate (UDP)	5345	C00015	HMDB00295	6031	0.1115	0.3392	1.1234	0.1118	0.5389	0.9488	0.8035	0.0598	1.0588	0.8493	0.3167	0.2402	0.9179	0.4033	1.0512	2.5003	2.2191	1.7372	2.7772	1.3028	1.4136	1.9604	1.2437	1.4862	1.5951	1.67215	0.1156	0.1642	0.730691	0.7624	0.6201	1.31666	0.1987	0.0556	0.278012	0.0123	0.0043	4.73598	0.0006	0.0024	2.06951	0.0457	0.1219
		uridine 5'-monophosphate (UMP)	2856	C00105	HMDB00288	6030	0.2963	0.3784	0.6812	0.1295	0.3626	0.3765	0.2665	0.1677	0.2923	1.2603	8.2789	6.016	5.4018	6.5468	2.4692	0.9822	2.5992	0.4981	2.6763	0.9968	2.7303	5.3964	0.416	1.1932	1.0032	1.27884	0.175	0.2208	1.38523	0.7267	0.6096	15.5372	7.6386e-07	6.6814e-07	3.70362	0.0014	0.0006	4.19513	0.0032	0.0074	4.54411	0.0324	0.1019
		uridine 3'-monophosphate (3'-UMP)	39764	C01368		101543	1.5718	0.1067	0.4745	0.1067	0.1067	1.6263	0.4006	0.1067	0.1067	0.1067	2.4953	2.9543	1.038	1.0584	1.2301	0.1067	0.1067	0.5594	0.1067	0.1067	0.962	1.1769	0.1067	0.8972	0.2774	0.991802	0.9646	0.7401	3.46806	0.0618	0.1287	3.70863	0.0008	0.0004	8.8989	0.0004	0.0002	0.416751	0.7358	0.408	1.45726	0.1083	0.2075
		uridine	606	C00299	HMDB00296	6029	9.0649	7.1055	2.6305	5.7109	3.2966	0.826	0.7758	1.0023	1.1767	0.6206	0.9283	0.8063	0.6155	0.7881	0.3056	2.1256	2.8294	1.4203	2.0729	3.412	0.8648	0.8374	0.6173	0.4797	0.9346	0.158276	2.3973e-08	5.4293e-06	0.314818	5.3907e-06	0.0023	0.12384	8.7682e-10	2.0804e-09	0.290366	1.2053e-06	1.2992e-06	0.426497	0.0008	0.0028	0.848321	0.2299	0.3299
		uracil	605	C00106	HMDB00300	1174	3.9405	3.9233	2.4217	2.3802	2.4852	0.6853	0.6833	5.5412	1.3212	3.5672	1.2045	1.0542	0.8971	0.9547	0.4377	0.375	0.3797	0.0895	0.5076	0.2683	0.0639	0.0748	0.0214	0.9468	0.0497	0.778713	0.2855	0.3241	0.713907	0.0472	0.1107	0.300193	0.017	0.0058	2.80736	0.0504	0.0151	0.106931	0.0001	0.0009	0.0980319	1.3986e-05	0.0007
		pseudouridine	33442	C02067	HMDB00767	15047	2.2585	1.7649	0.7162	1.5236	1.2551	0.6598	0.4557	0.3447	0.7317	0.656	3.4227	4.0237	2.648	3.568	2.0515	1.2081	0.8906	0.6631	0.963	1.0529	0.9651	0.5329	0.8529	0.8641	0.5941	0.378796	0.0002	0.0012	0.797266	0.2557	0.3155	2.09009	0.0003	0.0001	3.28901	1.4516e-06	1.5348e-06	0.635476	0.0268	0.0363	1.33751	0.3315	0.4178
		2'-O-methyluridine	57655			102212	0.1087	0.1087	0.1087	0.1087	0.1087	0.1087	0.1087	0.1087	0.1087	0.1087	1.0475	1.2775	1.1875	0.9525	0.5745	0.1087	0.1087	0.1087	0.1087	0.1087	0.1087	0.1087	0.1087	0.1087	0.1087	1	0.3775	0.3977	1	1	0.6937	9.27231	0	4e-15	9.27231	0	4e-15	1	1	0.4929	1	0.3775	0.4536
		5-methyluridine (ribothymidine)	35136		HMDB00884	445408	2.9953	0.287	0.7577	0.287	1	0.4329	0.3688	0.2998	0.2948	0.287	5.5518	5.1801	14.8178	8.2209	4.5452	8.7643	0.287	0.287	3.7538	0.287	0.287	0.392	0.287	0.6112	0.35	0.315994	0.1875	0.2339	0.144046	0.1081	0.1785	7.19275	3.3226e-05	1.9525e-05	2.86385	0.0001	6.1672e-05	2.51156	0.6172	0.3622	1.14489	0.8511	0.6962
		2'-deoxyuridine	52602	C00526	HMDB00012	13712	1.2846	1.3145	0.3421	1.1946	1.4432	0.142	0.0893	0.9209	0.2384	0.6649	7.9605	6.9412	3.0752	1.6694	0.6437	0.0663	0.0663	0.0663	0.0663	1.2302	0.3974	0.0663	0.1451	0.0663	0.0663	0.368435	0.0526	0.086	0.495787	0.6684	0.5847	3.63685	0.0919	0.0274	13.5683	0.0001	6.1672e-05	0.268041	0.0065	0.0121	0.360691	0.1725	0.2801
		beta-alanine	55	C00099	HMDB00056	239	6.2461	3.684	1.7534	2.2758	2.6519	0.6524	0.4678	0.5299	0.6715	0.3974	0.7064	0.4028	0.799	0.955	1.6456	2.3596	2.8703	1.4017	3.2009	4.2441	0.8953	0.6339	0.892	0.3247	1.525	0.163685	3.0958e-05	0.0003	0.303404	0.003	0.0187	0.271431	0.0018	0.0007	0.320305	0.0075	0.0027	0.847416	0.5379	0.3347	1.57076	0.1938	0.3042
	Pyrimidine Metabolism, Cytidine containing	cytidine triphosphate	2844	C00063	HMDB00082	6176	0.4076	1	1.3618	0.7932	1.2463	0.7969	0.8636	0.0919	2.1011	0.8342	0.0919	0.0919	0.1694	0.0919	0.4094	4.6034	3.9186	1.6911	4.3057	2.4269	1.3279	0.3692	1.8879	0.9783	1.7895	0.974797	0.3471	0.3749	0.374892	0.0753	0.1408	0.177691	0.0002	9.7995e-05	0.0504258	7.8225e-07	8.9574e-07	3.52382	0.0211	0.0305	1.35521	0.1275	0.2281
		cytidine diphosphate	2841	C00112	HMDB01546	6132	0.4301	0.9645	1.0355	0.6145	0.8691	0.5329	0.42	0.0837	1.0499	1.1956	0.2474	0.2517	1.0896	0.5307	0.8368	2.6484	3.9463	0.8997	4.1667	2.2907	1.9133	0.8181	1.1617	0.9086	1.2237	0.838618	0.3405	0.3708	0.431873	0.1437	0.2171	0.755347	0.335	0.088	0.211887	0.0022	0.0009	3.56486	0.0204	0.03	1.83584	0.0624	0.149
		cytidine 5'-monophosphate (5'-CMP)	2372	C00055	HMDB00095	6131	0.8158	0.8726	0.641	0.684	0.6872	0.6533	0.718	0.5853	0.8732	1.0413	2.1789	1.9899	1.7145	2.3426	0.8681	1.0376	1.3269	0.5948	1.3281	1.0488	1.6359	1.1671	0.982	0.8928	0.9126	1.04607	0.3836	0.4022	1.04764	0.9791	0.6937	2.45744	1.0131e-05	6.739e-06	1.70421	0.0033	0.0013	1.44198	0.0206	0.0301	1.44414	0.1261	0.2276
		cytidine	514	C00475	HMDB00089	6175	0.7037	7.5241	0.2095	6.5292	1.2376	0.0544	0.0776	0.3153	0.0814	0.3205	0.2268	0.4231	0.2739	0.4949	0.0967	2.3555	5.6576	2.0857	0.2713	5.5901	2.2419	1.9564	1.3624	0.8259	1.1741	0.0524065	0.0017	0.0062	0.473722	0.3877	0.4199	0.0935195	0.0056	0.0021	0.0949487	0.0015	0.0006	0.984948	0.5753	0.3471	8.90332	0.0036	0.0299
		cytosine	573	C00380	HMDB00630	597	0.3156	1.953	0.8364	0.3156	0.3156	0.943	0.5982	0.3156	1.1004	0.3976	1.0085	1.0008	1.937	1.2367	0.9956	1.1457	1.2843	1.1655	1.652	1.0573	0.9992	0.7704	0.3156	0.7648	0.3953	0.897918	0.8239	0.6942	0.514735	0.0828	0.1503	1.65371	0.0086	0.0031	0.979984	0.7772	0.1819	1.68749	0.0161	0.0248	0.96736	0.5707	0.5703
		3-methylcytidine	35132			159649	3.0606	2.6298	2.0347	3.3898	2.309	1.0322	0.322	0.6245	0.6055	0.7796	1.7542	2.1583	0.9375	1.0835	0.6419	0.3107	0.7187	1.1231	0.4955	1.1739	0.9386	0.1878	0.9678	0.1643	0.336	0.250583	0.0034	0.0101	0.678851	0.1613	0.2336	0.489828	0.0457	0.0143	1.72045	0.1804	0.0489	0.284709	0.0022	0.0055	0.7713	0.1144	0.2132
		5-methylcytidine	22119		HMDB00982	92918	0.3069	1.226	0.3069	0.6105	0.3069	0.3069	0.3069	0.3069	0.3069	0.3069	0.3069	0.3069	0.3069	0.3069	0.3069	2.0454	1.0399	0.7007	0.3069	1.0673	1.4449	1.3639	1.3109	0.622	0.9646	0.556543	0.4294	0.442	1.10583	0.4121	0.435	0.556543	0.1301	0.0376	0.297372	9.6672e-05	5.7286e-05	1.87154	0.0038	0.0086	3.71867	8.3094e-05	0.0029
		2'-deoxycytidine 5'-monophosphate	533	C00239	HMDB01202	13945	0.6305	0.6305	0.6305	0.6305	0.6305	0.6305	0.6305	0.6305	0.6305	0.6305	1.1763	1.1601	0.8399	0.8109	0.6305	0.6305	0.6305	0.6305	0.6305	0.6305	0.6305	0.6305	0.6305	0.6305	0.6305	1	1	0.7401	1	1	0.6937	1.46477	1.5792e-05	9.9036e-06	1.46477	1.5792e-05	1.1499e-05	1	1	0.4929	1	1	0.7338
		2'-deoxycytidine	15949	C00881	HMDB00014	13711	0.0901	0.1981	0.0901	0.3171	0.0901	0.0901	0.0901	0.0901	0.0901	0.0901	1.1379	1.7438	0.8621	1.3503	0.3952	0.0901	0.0901	6.5632	0.0901	5.4708	0.0901	0.0901	0.1057	0.0901	0.0901	0.57352	0.7873	0.6818	0.0378811	0.0082	0.0366	6.98829	0.0023	0.0009	0.446129	0.2983	0.0773	15.6643	0.025	0.0349	1.03463	0.8153	0.6818
		2'-O-methylcytidine	57554			150971	1.5306	1.2396	0.8343	1.6265	1.3564	0.9273	0.507	0.4108	0.7948	0.7974	4.4079	4.8827	3.5369	3.5115	2.043	0.6351	0.7474	0.8259	0.7573	0.8036	1.0727	0.4555	1.2451	0.5169	0.4114	0.521799	0.047	0.0797	0.982039	0.7852	0.6266	2.79048	0.0003	0.0001	4.87677	1.5465e-06	1.616e-06	0.572198	0.0323	0.0411	1.07689	0.651	0.6053
	Pyrimidine Metabolism, Thymine containing	thymidine 5'-monophosphate	12023	C00364	HMDB01227	9700	0.0163	0.0163	0.0163	0.0163	0.0163	0.0163	0.0163	0.0163	0.0163	0.0163	3.4205	2.9342	3.4039	1.8255	1.4902	0.0382	0.0163	0.0163	0.5098	0.0163	0.0163	0.1094	0.0163	0.1043	0.0163	1	0.9544	0.7401	0.43994	0.8262	0.6448	160.421	4.8197e-11	1.6735e-10	21.9037	6.935e-10	2.0198e-09	7.32393	0.0888	0.0881	3.22209	0.147	0.2514
		thymidine	2183	C00214	HMDB00273	5789	0.7574	0.9562	0.1642	0.9761	0.5979	0.1642	0.1642	0.1642	0.1642	0.1642	16.053	14.2681	2.8922	2.3949	0.9423	0.1642	0.1642	0.1642	0.1642	1.1527	0.1642	0.1642	0.1642	0.1642	0.1642	0.237847	0.0046	0.013	0.453716	0.1881	0.2551	10.5888	0.0002	0.0001	20.1992	3.9222e-06	3.4639e-06	0.524219	0.082	0.085	1	1	0.7338
		thymine	604	C00178	HMDB00262	1135	0.2973	0.2973	0.2973	0.2973	0.2973	0.2973	0.2973	0.2973	0.2973	0.2973	0.9745	1.0019	2.0067	1.6954	1	0.2973	0.2973	0.2973	0.2973	0.2973	0.2973	0.2973	0.2973	0.566	0.2973	1	0.8717	0.714	1.18076	0.3203	0.3692	4.49277	7.056e-12	3.2403e-11	4.49277	7.056e-12	3.8636e-11	1	1	0.4929	1.18076	0.4025	0.4744
	Purine and Pyrimidine Metabolism	methylphosphate	37070		HMDB61711	13130	0.9801	1.1314	1.2021	0.8169	2.2563	1.2244	3.5444	1.0051	1.0581	5.3368	2.2332	2.4522	1.885	2.2272	2.0535	0.8391	0.912	0.9949	0.6104	0.7898	0.5461	0.6821	0.3943	0.2819	0.5345	1.9053	0.0056	0.0152	0.588225	0.2654	0.3247	1.69899	0.0261	0.0085	2.61712	0.0006	0.0003	0.649183	0.1103	0.1037	0.200422	8.67e-06	0.0007
Cofactors and Vitamins	Nicotinate and Nicotinamide Metabolism	nicotinamide	594	C00153	HMDB01406	936	2.4431	1.3934	1.0381	0.9619	0.8818	0.5556	0.3101	0.098	0.3899	0.1663	2.168	2.0358	2.2605	2.4823	2.1497	1.5331	1.2127	2.4105	0.8102	2.1837	0.5844	0.8473	0.4285	1.329	0.508	0.226233	5.1082e-05	0.0004	0.453633	0.0508	0.1159	1.65165	0.0441	0.0139	1.36148	0.0414	0.0128	1.21313	0.9753	0.4929	2.43253	0.0068	0.0416
		nicotinamide ribonucleotide (NMN)	22152	C00455	HMDB00229	14180	32.4964	31.9421	6.0544	47.7604	35.1249	0.9012	1.1719	6.6116	0.9469	7.8573	1.002	0.998	0.3227	0.6556	0.2048	0.8483	3.0363	0.959	1.2696	8.3894	0.9046	0.4031	0.5647	0.1675	0.5587	0.114025	1.2953e-05	0.0002	0.179182	0.013	0.049	0.0207533	5.4671e-08	6.7094e-08	0.219485	0.0277	0.0089	0.0945545	6.8848e-06	0.0001	0.148586	0.0069	0.0419
		nicotinamide riboside	33013	C03150	HMDB00855	439924	67.3295	28.7496	0.8403	36.47	15.4788	0.4101	0.3999	1.0097	0.4679	1.0191	0.2641	0.2641	0.2641	0.2641	0.2641	0.2641	1.2407	0.585	0.9903	1.5833	0.8683	1.3311	0.7107	0.8957	0.7946	0.0222123	4.7768e-07	2.7046e-05	0.986491	0.6488	0.5738	0.00887026	6.495e-09	1.0751e-08	0.283162	0.0256	0.0083	0.0313257	6.0994e-07	3.0664e-05	1.39124	0.5667	0.5681
		nicotinamide adenine dinucleotide (NAD+)	5278	C00003	HMDB00902	5893	1.4861	1.3608	1.3076	1.2826	1.0366	0.974	0.9965	0.3801	0.7968	0.7224	0.0707	0.0401	0.0701	0.0933	0.0615	1.032	1.2501	1.0511	1.168	1.1779	1.0884	1.0712	1.1603	0.3118	0.8613	0.597773	0.0267	0.0509	0.791146	0.1494	0.2214	0.051856	1.627e-12	1.0073e-11	0.0591115	3.515e-12	2.0918e-11	0.877257	0.5381	0.3347	1.16104	0.7924	0.6818
		nicotinamide adenine dinucleotide reduced (NADH)	31475	C00004	HMDB01487	439153	2.2478	1.4468	2.2694	1.4961	0.9134	1.9502	2.6768	1.0224	1.8313	1.56	0.1653	0.1552	0.2846	0.4218	0.1435	0.7981	0.9268	1.2051	0.6539	0.903	0.9699	1.2403	1.3811	0.4535	1.1474	1.07968	0.7252	0.6378	1.15719	0.5776	0.5366	0.139774	6.1225e-08	7.3863e-08	0.260848	1.7412e-05	1.2611e-05	0.535845	0.0128	0.0207	0.574314	0.0202	0.0803
		1-methylnicotinamide	27665	C02918	HMDB00699	10129985	1.9412	1.4882	1.9241	1.3857	1.4484	1.0272	1.0536	0.7083	1.1385	0.7273	0.0007	0.0002	0.0005	0.0003	0.0002	1.3282	1.2531	1.617	1.3879	0.8695	0.9728	0.8242	0.8259	0.6469	0.6644	0.56853	0.0738	0.1117	0.609415	0.1267	0.1963	0.000232058	0	0	0.000294314	0	0	0.788473	0.3475	0.2444	0.845174	0.5113	0.5441
		trigonelline (N'-methylnicotinate)	32401	C01004	HMDB00875	5570	2.4442	2.5921	2.3512	2.0452	2.5497	0.9879	1.0121	1.4475	0.8621	0.9624	0.4524	0.4524	0.4524	0.4524	0.4524	0.6889	0.7801	1.8858	0.677	1.0893	0.5693	0.5243	1.1487	0.4524	0.5183	0.439979	0.0003	0.0015	0.627404	0.0066	0.0315	0.188777	1.2976e-09	2.8476e-09	0.441702	0.0002	8.3586e-05	0.427385	9.4364e-06	0.0001	0.609446	0.0002	0.0048
		adenosine 5'-diphosphoribose (ADP-ribose)	558	C00301	HMDB01178	192	0.2067	0.3856	0.9941	0.8025	0.6537	1.0059	0.5012	0.2067	0.5614	0.56	17.9696	13.035	15.7533	4.8265	7.3885	2.6141	0.2067	11.9008	1.1888	1.6945	0.7114	1.0155	0.962	14.2112	0.6486	0.931835	0.8961	0.7235	0.996808	0.7521	0.6196	19.3824	3.1492e-05	1.8602e-05	3.3498	0.0019	0.0008	5.78614	0.0931	0.0911	6.18958	0.1308	0.2331
	Riboflavin Metabolism	flavin adenine dinucleotide (FAD)	2134	C00016	HMDB01248	643975	1.8293	1.6047	1.5	1.2062	0.9926	1.1659	1.1018	0.467	1.0078	0.9617	0.6384	0.7298	0.7551	0.8001	0.5317	0.8936	1.0074	1.3466	0.9576	1.1305	0.9496	1.1189	1.059	0.8318	0.868	0.659517	0.0084	0.0204	0.904717	0.5112	0.4932	0.484396	2.1856e-05	1.324e-05	0.647544	0.0013	0.0006	0.748051	0.0945	0.0917	1.02617	0.6218	0.5904
	Pantothenate and CoA Metabolism	pantothenate	1508	C00864	HMDB00210	6613	1.5794	1.0548	1.3306	1.0414	0.5659	1.2535	1.3998	0.7755	0.9133	0.3696	0.2709	0.1816	0.2179	0.4005	0.3359	1.9174	1.1423	0.575	1.3703	0.6995	1.0436	0.8965	1.2931	1.1681	1.1947	0.845588	0.1597	0.2066	0.98098	0.9808	0.6937	0.252472	1.8822e-06	1.4484e-06	0.246612	9.5384e-07	1.0446e-06	1.02376	0.7488	0.4115	1.18768	0.0936	0.191
		phosphopantetheine	15504	C01134	HMDB01416	987	3.7133	2.7622	0.41	3.6924	1.6335	0.9168	2.3165	2.459	1.3942	1.5567	0.0962	0.6535	0.0962	0.6964	0.0962	0.3595	0.0962	0.6632	0.0962	1.7346	1.0241	0.9759	0.918	0.7306	0.4796	0.707798	0.5832	0.5538	1.39953	0.2422	0.3061	0.134178	0.0002	9.6779e-05	0.55548	0.1579	0.0432	0.241553	0.0059	0.0114	0.477624	0.202	0.3115
		3'-dephosphocoenzyme A	18289	C00882	HMDB01373	444485	0.1452	0.1452	0.1452	0.1452	0.9384	0.1574	0.2562	0.1452	0.1452	0.1452	4.3579	5.3168	1.583	1.8834	1	0.1452	0.1452	0.1452	0.1452	0.1452	0.1452	0.3627	0.1452	0.1452	0.1452	0.558978	0.8549	0.7061	1.29959	0.7038	0.6024	9.30825	1.2657e-05	8.19e-06	19.4781	8.1218e-07	9.1882e-07	0.477883	0.2151	0.1699	1.11105	0.2931	0.3849
		coenzyme A	46322	C00010	HMDB01423	317	2.0482	1.9544	0.8601	1.7932	1.2909	0.8145	0.7469	0.0414	0.5164	0.4855	2.0041	2.1075	2.1567	2.1848	1.1523	1.0472	1.1929	0.8276	0.9528	1.7535	0.6547	1.1139	0.4521	0.5851	0.6731	0.327767	0.0014	0.0053	0.602511	0.1991	0.2641	1.20871	0.4187	0.1082	1.66356	0.0592	0.0177	0.726582	0.254	0.193	1.33562	0.248	0.3496
		pantetheine	57555	C00831		439322	2.7452	2.2158	1.0457	0.9409	1.0645	3.5613	2.0643	0.9593	0.8623	0.5536	0.3833	0.3601	0.2285	0.3273	0.2819	1.0998	0.9689	1.0311	0.7899	1.7795	1.2961	1.9609	0.7464	0.9418	1.1351	0.99859	0.861	0.7091	1.07251	0.8452	0.6534	0.197339	5.0079e-06	3.5468e-06	0.278893	1.9698e-05	1.4044e-05	0.70758	0.5427	0.3348	0.759962	0.556	0.5675
	Ascorbate and Aldarate Metabolism	ascorbate (Vitamin C)	32354	C00072	HMDB00044		0.5276	0.5276	0.5276	0.5276	0.5276	0.5276	0.5276	0.5276	0.5276	0.5276	0.5276	0.5917	0.9159	1.1026	1.3264	0.5276	0.5276	0.5276	0.5276	0.5276	0.5276	0.5276	0.5276	0.5276	0.5276	1	1	0.7401	1	1	0.6937	1.69227	3.3328e-05	1.9525e-05	1.69227	3.3328e-05	2.1419e-05	1	1	0.4929	1	1	0.7338
		threonate	27738	C01620	HMDB00943	151152	1.9149	1.3047	1.2735	0.4472	0.5948	0.5096	1.4095	0.774	1.0007	0.9144	6.6979	4.4506	10.3525	10.5594	13.659	0.8889	0.138	1.2193	1.0262	0.4953	0.4282	0.3125	0.138	0.141	1.2208	0.832541	0.8676	0.7132	0.59466	0.1668	0.2354	8.2599	5.9063e-06	4.0424e-06	12.1346	1.8842e-06	1.8785e-06	0.680692	0.6009	0.3583	0.486199	0.0874	0.1826
		gulonate*	46957	C00257	HMDB03290	9794176	1.2533	1.076	0.4943	1.0169	1.2493	0.631	0.5287	0.6325	0.6661	0.5163	2.3894	2.7658	6.2973	6.0147	3.2617	2.3861	0.9336	0.7474	2.8314	0.8046	1.2995	0.7121	0.9831	0.8728	1.0636	0.584424	0.134	0.1822	0.640145	0.1093	0.1785	4.07264	5.8885e-06	4.0424e-06	2.69098	0.0001	7.7088e-05	1.51344	0.1779	0.1499	1.65774	0.2144	0.3186
	Tocopherol Metabolism	alpha-tocopherol	1561	C02477	HMDB01893	14985	1.9675	1.6897	1.9634	1.3589	1.1988	1.0897	1.0049	0.6767	1.2339	0.8214	0.0008	0.0005	0.0005	0.0015	0.0006	0.9471	0.8833	1.2793	0.8826	1.3258	1.3899	0.987	0.8254	1	0.9958	0.590172	0.0034	0.0101	0.977436	0.8882	0.6709	0.000476872	0	0	0.000733345	0	0	0.65027	0.009	0.0157	1.07697	0.5714	0.5703
		gamma-tocopherol/beta-tocopherol	52473				1.9546	1.4914	2.0926	1.1988	0.9916	1.1742	0.904	0.9868	1.1912	0.8469	0.6356	0.6356	0.6356	0.6356	0.6356	0.8272	0.8056	1.2703	0.6462	1.1391	1.3865	1.0084	0.6356	0.8045	0.8571	0.660254	0.0091	0.0215	1.00079	0.4522	0.4637	0.411179	1.3267e-05	8.5075e-06	0.677843	0.0445	0.0136	0.606599	0.0019	0.005	0.919461	0.9426	0.7338
	Folate Metabolism	5-methyltetrahydrofolate (5MeTHF)	18330	C00440	HMDB01396	146	3.1677	2.7366	1.145	2.6827	1.984	0.8769	0.5118	0.1598	0.6311	0.4822	1.0112	1.6687	0.9888	1.3709	0.5494	1.1701	1.5104	1.6198	2.2546	1.1168	0.4237	0.722	0.5834	0.4827	0.4276	0.227194	5.8199e-06	0.0001	0.344044	0.0016	0.014	0.47704	0.0081	0.0029	0.728522	0.4632	0.1161	0.654805	0.0402	0.0483	0.991585	0.8082	0.6818
	Pterin Metabolism	pterin	43023	C00715	HMDB00802	73000	1.7148	1.3344	0.1427	1.0875	0.8871	0.1945	0.1001	0.1001	0.1195	0.1001	12.3729	9.3882	11.5723	10.6227	5.107	1.4127	1.3018	0.7926	1.1113	0.877	0.176	0.1001	0.1673	0.7927	0.3631	0.118901	5.457e-06	0.0001	0.291007	7.2503e-05	0.0073	9.49639	2.982e-07	3.054e-07	8.92803	8.4418e-07	9.4719e-07	1.06366	0.6138	0.3622	2.60329	0.1114	0.2094
	Thiamine Metabolism	thiamin (Vitamin B1)	5341	C00378	HMDB00235	1130	1.4678	0.9361	1.2452	1.0338	1.2366	1.8633	1.6527	1.3243	1.2826	1.5428	0.2122	0.3179	0.1336	0.127	0.1021	0.8802	0.6872	1.1234	1.2463	0.7927	1.5343	1.1304	1.2005	0.3697	0.7499	1.29499	0.0704	0.1084	1.05391	0.9728	0.6937	0.150824	9.3555e-10	2.1481e-09	0.188761	6.9113e-09	1.4334e-08	0.79902	0.244	0.1868	0.650273	0.0051	0.0351
		thiamin monophosphate	15798	C01081	HMDB02666	3382778	1.7161	1.0313	0.6998	1.3583	1.6831	0.2256	0.2256	1.3654	0.6631	1.3722	0.2256	0.2256	0.2256	0.2256	0.2256	0.2256	0.2256	0.2256	0.2256	0.2256	0.2917	0.3411	0.2256	0.2256	0.2256	0.593641	0.2381	0.2802	1.16099	0.3704	0.4074	0.173843	0.0002	0.0001	1	1	0.2237	0.173843	0.0002	0.0012	0.339988	0.0304	0.099
		thiamin diphosphate	35670	C00068	HMDB01372	1132	2.0398	1.591	1.2183	1.0837	1.1136	1.3368	1.0252	0.1456	1.4311	0.4073	0.9009	1.2508	1.0136	1.0395	0.7539	0.4989	0.7504	0.9323	0.3761	1.1358	0.7391	1.0047	0.3732	0.6969	0.5771	0.616769	0.009	0.0215	0.918099	0.9708	0.6937	0.703721	0.3175	0.0837	1.34255	0.2204	0.0582	0.524168	0.033	0.0417	0.780258	0.5798	0.571
	Vitamin A Metabolism	retinol (Vitamin A)	1806	C00473	HMDB00305	445354	0.9993	0.9201	1.2725	1.1272	0.798	1.3978	1.6777	1.0072	1.7817	1.0007	0.6142	0.6142	0.6142	0.6142	0.6142	0.8657	0.7862	1.359	0.6142	0.6905	1.3411	1.1986	0.8849	0.7152	0.7951	1.3416	0.0032	0.0098	1.1435	0.0484	0.111	0.600145	9.962e-05	5.2331e-05	0.711604	0.0038	0.0015	0.843368	0.1333	0.1215	0.718839	0.0109	0.0564
	Vitamin B6 Metabolism	pyridoxine (Vitamin B6)	608	C00314	HMDB02075	1054	0.3587	0.501	1.8147	0.5392	0.9846	1.4422	1.3447	1.0604	1.3062	1.0154	0.2654	0.2654	0.2654	0.2654	0.2654	0.9676	0.6099	1.0428	0.521	1.4432	1.5435	0.3145	1.2313	0.2654	0.9446	1.46942	0.0263	0.0505	0.93779	0.3643	0.4038	0.316088	0.0008	0.0004	0.289454	2.7617e-05	1.8808e-05	1.09202	0.1569	0.136	0.696931	0.0782	0.168
		pyridoxamine	2150	C00534	HMDB01431	1052	1.5341	2.1323	1.3184	1.4088	2.2376	0.9071	0.8917	1.2226	3.7323	2.0486	1.2656	1.3171	0.6844	0.8228	0.5735	0.7103	0.9538	1.2493	0.6788	1.2254	0.6519	0.6217	0.4759	0.3386	0.4399	1.01982	0.9132	0.7295	0.524743	0.0119	0.0467	0.540296	0.0115	0.004	0.967992	0.947	0.2157	0.558161	0.0099	0.0171	0.287198	1.3211e-05	0.0007
		pyridoxamine phosphate	3138	C00647	HMDB01555	1053	1.0403	0.9094	1.5008	0.7055	0.8239	1.2034	1.0262	0.5488	1.693	0.588	1.5767	1.4106	1.5123	1.4575	1.1648	0.4579	0.7733	1.0957	0.7268	0.7978	1.0195	1.359	0.6856	0.7429	0.4743	1.01596	0.4189	0.4332	1.11159	0.5954	0.5483	1.43013	0.0446	0.014	1.84912	0.0028	0.0011	0.773409	0.2193	0.1723	0.846207	0.9238	0.7279
		pyridoxal phosphate	5331	C00018	HMDB01491	1051	0.6517	0.5232	1.5971	1.296	1	0.8799	0.9277	0.4195	1.3216	0.6139	0.4605	0.3921	0.5538	0.1939	0.1939	0.962	1.2121	2.2862	2.2116	3.9198	1.7302	1.7878	2.35	0.786	1.482	0.82135	0.1911	0.2372	0.768149	0.4046	0.4316	0.354025	0.0009	0.0004	0.169397	4.855e-06	4.2063e-06	2.08992	0.0325	0.0412	1.95455	0.0111	0.0564
		pyridoxal	1651	C00250	HMDB01545	1050	1.7784	1.8859	2.5282	2.0459	2.4641	2.1192	2.0567	2.973	1.3383	4.1892	0.6265	0.6108	0.4937	0.4351	0.2741	0.669	0.7444	1.2551	0.6073	0.8222	1.0754	0.9418	0.6999	0.4223	0.5296	1.18443	0.2144	0.259	0.895315	0.4879	0.4839	0.228003	7.6503e-07	6.6814e-07	0.595461	0.0148	0.0051	0.382901	0.0003	0.0014	0.289435	3.1747e-06	0.0006
		pyridoxate	31555	C00847	HMDB00017	6723	2.2387	2.1107	1	1.3525	0.7193	0.7758	0.8449	0.2927	0.2477	0.3749	1.5578	1.8638	1.0235	1.7401	1.4573	0.2477	0.2477	0.2477	0.2477	0.8161	0.4658	0.2477	0.2477	0.2477	0.2477	0.341724	0.034	0.0623	0.806132	0.7472	0.6184	1.02982	0.2873	0.0772	4.22962	3.072e-05	2.0217e-05	0.243478	0.0004	0.0017	0.574369	0.0317	0.1002
Xenobiotics	Benzoate Metabolism	hippurate	15753	C01586	HMDB00714	464	0.7025	0.9467	2.0837	0.7025	0.7025	1.0573	1.3243	1.0089	1.0585	0.9911	0.7025	0.7025	0.7025	0.7025	0.7025	0.7025	0.7025	0.7025	0.7025	1.4476	0.7645	0.9735	0.8549	0.7025	0.7025	1.05882	0.2928	0.3297	0.939003	0.7738	0.6232	0.683645	0.1345	0.0388	0.824995	0.4253	0.1078	0.828665	0.4644	0.2994	0.734895	0.1405	0.2441
		benzoate	15778	C00180	HMDB01870	243	0.4677	2.5879	1.2621	1.2828	0.9938	0.9458	1.0347	0.5104	0.7963	0.5459	0.6228	0.5148	0.4984	0.4677	0.5403	1.8104	2.2142	1.1053	1.0535	1.437	1.1017	0.4677	1.0062	1.0157	0.9339	0.581275	0.0491	0.0811	0.593827	0.0238	0.0678	0.400952	0.0029	0.0011	0.346963	0.0004	0.0002	1.1556	0.3883	0.2638	1.18056	0.6013	0.5845
		p-cresol sulfate	36103		HMDB11635	4615423	0.8786	0.8642	1.4094	0.859	1.0923	0.7514	1.1468	1.1705	1.3716	1.1044	0.1808	0.2675	0.229	0.2449	0.2275	1.1075	0.9156	1.0741	0.9259	1.1987	1.4224	0.7827	1.2702	2.0368	0.6796	1.08645	0.4307	0.4424	1.18574	0.7712	0.6226	0.225277	1.4369e-08	2.0873e-08	0.220173	1.8723e-09	4.6598e-09	1.02318	0.2486	0.1893	1.11669	0.5049	0.5398
	Food Component/Plant	gluconate	587	C00257	HMDB00625	10690	1.7561	1.4927	2.0889	1.0689	3.0218	3.6871	7.4698	2.7144	0.9311	3.6288	0.2781	1.1625	1.5083	0.8235	0.5173	0.0886	0.0886	0.5753	0.1839	0.0886	0.643	0.1662	0.0886	0.0886	0.0886	1.95486	0.0329	0.0609	1.04878	0.7363	0.6128	0.454976	0.0634	0.0192	4.18507	0.0012	0.0005	0.108714	1.2787e-05	0.0002	0.058325	2.1243e-07	9.5405e-05
		beta-cryptoxanthin	57591		HMDB33844	6384256	1.2483	1.2739	1.4558	1.3659	1.1827	1.3261	1.1661	0.7793	1.7243	1.0228	0.3121	0.3121	0.3121	0.3121	0.3121	0.449	0.3121	0.7824	0.5544	0.9772	1.2754	0.6486	0.6293	0.777	0.5554	0.922165	0.6344	0.5805	1.2636	0.0432	0.1047	0.239098	2.6958e-08	3.655e-08	0.507463	0.0006	0.0003	0.471164	0.0001	0.0008	0.645615	0.0508	0.1327
		beta-guanidinopropanoate	35101	C03065	HMDB13222	67701	1	1.6489	1.4787	1.4009	1.0356	0.365	0.6104	1.1123	0.4638	1.0007	0.0577	0.0577	0.0577	0.0577	0.2095	2.9471	1.1415	1.6408	3.4406	1.0656	0.5286	0.5053	1.6568	0.892	1.6569	0.541156	0.0316	0.0587	0.5119	0.0237	0.0678	0.067077	7.7004e-09	1.2046e-08	0.0430165	1.0913e-09	3.0487e-09	1.55933	0.2571	0.1944	1.47503	0.3158	0.4052
		ergothioneine	37459	C05570	HMDB03045	3032311	2.2798	2.9051	1.6583	1.8826	1.7013	1.3918	0.9309	0.3347	0.8678	1.0691	0.3026	0.3026	0.3026	0.3026	0.3026	0.4378	1.7167	1.4239	0.5991	0.6462	0.4867	0.6098	1.2294	0.3026	0.7617	0.440611	0.0051	0.0142	0.702821	0.1596	0.232	0.145103	2.455e-08	3.3605e-08	0.31366	0.0001	6.0563e-05	0.462612	0.0007	0.0026	0.737914	0.031	0.099
		quinate	18335	C00296	HMDB03072	6508	1.948	2.1715	1.8754	1.5386	2.3856	1.2325	1.1844	0.7307	0.7754	0.5808	0.5808	0.5808	0.5808	0.5808	0.5808	0.5808	0.5808	1.0399	1.0822	1.5378	0.9372	0.768	0.9485	0.7277	0.6839	0.454053	0.0002	0.0011	0.843161	0.4116	0.435	0.292768	4.3578e-07	4.2202e-07	0.602302	0.0109	0.0038	0.486082	0.0002	0.0011	0.902638	0.4735	0.5239
		stachydrine	34384	C10172	HMDB04827	115244	1.831	1.3047	2.5092	1.3028	1.3504	1	0.7817	1.3678	1.4811	0.6102	0.0226	0.0226	0.0226	0.0226	0.0226	0.8465	0.9468	0.9244	0.6958	1.3145	1.8288	0.7057	0.9471	0.5466	0.7519	0.631566	0.0392	0.0689	1.01102	0.8645	0.6625	0.0136176	0	7e-15	0.0239002	5e-15	7.8e-14	0.569769	0.0116	0.0197	0.912094	0.6941	0.626
		methyl glucopyranoside (alpha + beta)	46144				1.0942	1.1282	7.126	0.505	0.4531	3.9545	17.9948	1.3424	1.9382	1	1.2877	1.9918	0.9661	0.7017	0.8966	0.5828	0.3518	1.7844	0.2258	0.2258	0.5142	2.0174	0.6882	1.1404	0.5527	2.54499	0.0205	0.041	1.54952	0.0661	0.1324	0.567011	0.9052	0.2162	1.84315	0.0324	0.0103	0.307631	0.0252	0.035	0.187302	0.0072	0.0427
		carotene diol (1)	57635				1.4155	1.3453	1.3223	1.0947	1.0573	1.2359	1.4966	0.9001	1.3547	0.9652	0.7435	0.7435	0.7435	0.7435	0.7435	0.8487	0.8641	0.9247	0.7435	0.9677	1.4862	1.0157	0.7633	0.8925	0.8235	0.954676	0.7267	0.6379	1.14545	0.1381	0.2109	0.596221	5.5989e-05	3.0893e-05	0.854853	0.07	0.0206	0.697455	0.0048	0.0098	0.836825	0.0611	0.1467
		carotene diol (2)	57636				1.2232	1.1033	1.1493	0.9889	1.1792	0.9444	1.3523	0.5071	1.1846	1.0154	0.5071	0.5071	0.5071	0.5071	0.5071	0.8005	0.6833	0.8603	0.5696	1.0391	1.0084	1.0666	0.7593	0.6961	0.7172	0.886586	0.3496	0.3761	1.07458	0.4957	0.4894	0.449246	4.7349e-07	4.4639e-07	0.641444	0.0003	0.0002	0.700367	0.0077	0.0138	0.848875	0.2039	0.3126
		carotene diol (3)	57637				1.205	1.0075	1.3994	1.3582	1.1691	0.9095	1.3772	0.8351	1.2114	0.72	0.4889	0.4889	0.4889	0.4889	0.4889	0.5384	0.4889	0.5829	0.6369	1.095	1.3468	1	0.7059	0.6254	0.4889	0.823104	0.1979	0.2436	1.24682	0.2443	0.3078	0.398179	5.1447e-06	3.6078e-06	0.731426	0.0451	0.0138	0.544387	0.0007	0.0026	0.824626	0.1525	0.2557
	Drug	penicillin G	37468	C05551	HMDB15186	5904	0.9078	0.9481	1.2635	0.6132	0.6996	0.6201	1.286	0.8206	1.0017	1.3019	1.2523	1.0503	2.0575	2.2016	1.8872	0.7293	0.8663	1.1535	1.4511	0.9983	0.8442	1.0133	0.9822	0.8446	0.8267	1.13494	0.8558	0.7061	0.86775	0.4816	0.4788	1.90625	0.0001	6.7811e-05	1.62526	0.0054	0.002	1.17289	0.1268	0.1166	0.896766	0.4969	0.5351
		S-carboxymethyl-L-cysteine	47897	C03727	HMDB29415	1080	0.5401	1.1095	3.3169	1.5762	3.0083	1.3527	1.0346	0.5521	0.6272	0.738	0.204	0.1263	0.1263	0.2905	0.2145	2.4363	0.8831	3.7409	1.4713	0.8492	1.1358	0.9277	1.4933	0.7823	0.8705	0.450696	0.0622	0.0978	0.555347	0.181	0.2471	0.100681	2.4921e-07	2.5896e-07	0.102507	5.2962e-07	6.4731e-07	0.98218	0.7113	0.3974	1.21024	0.8329	0.6878
	Chemical	sulfate*	46960	C00059	HMDB01448	1118	0.4525	0.7712	1.5411	0.6944	0.9717	0.8574	1.0107	0.5927	1.1219	0.8365	0.4525	0.4525	0.4525	0.4525	0.4525	2.1011	2.0144	1.0767	1.3214	1.6736	1.6421	0.949	1.4646	0.713	0.7742	0.997359	0.5313	0.5193	0.67702	0.0624	0.1292	0.510619	0.0037	0.0014	0.276346	3.7859e-07	4.889e-07	1.84775	0.0005	0.0022	1.25428	0.1472	0.2514
		O-sulfo-L-tyrosine	45413			514186	0.899	1.0062	0.5832	2.6605	2.657	0.7869	0.744	0.9938	1.4508	0.934	1.8796	2.051	1.1277	1.3096	1.3174	0.5227	1.3697	0.959	0.9845	1.3909	0.8057	0.7442	0.9174	0.4866	0.3135	0.628947	0.5111	0.5065	0.625124	0.1663	0.2354	0.98455	0.7475	0.1828	1.47036	0.1231	0.0344	0.669596	0.214	0.1694	0.665526	0.0536	0.1368
		2-aminophenol sulfate	43266		HMDB61116	181670	0.2471	0.2471	0.2471	0.2471	0.2471	0.2471	0.2471	2.3553	0.2471	0.2471	0.2471	0.2471	0.2471	0.2471	0.2471	0.2471	0.2471	0.8145	0.2471	0.2471	0.2471	0.961	0.2471	5.0543	0.2471	2.70635	0.3445	0.3734	3.74763	0.0612	0.128	1	1	0.2326	0.685285	0.6141	0.1493	1.45925	0.6141	0.3622	2.0207	0.1422	0.2457
		HEPES	21248			23831	0.8184	0.8184	0.8184	0.8184	0.8184	0.8184	0.8184	0.8184	0.8184	0.8184	1.2291	1.0928	0.8377	0.8184	0.9072	0.8184	0.8184	0.8184	0.8184	0.8184	0.8184	0.8184	0.8184	0.8184	0.8184	1	1	0.7401	1	1	0.6937	1.19384	0.0003	0.0002	1.19384	0.0003	0.0002	1	1	0.4929	1	1	0.7338
		phenol red	36817	C12600		4766	0.5351	0.7643	1.0372	0.5777	0.6945	0.633	1.5071	1.0095	1.0884	1.3274	4.1197	3.5037	3.0195	2.6197	2.0418	0.728	0.6835	1.2777	1.1732	0.9354	0.9702	0.6999	0.9635	0.9905	0.5643	1.54217	0.0474	0.0799	0.872983	0.8439	0.6534	4.24086	2.3775e-08	3.2859e-08	3.18988	7.8524e-07	8.9574e-07	1.32947	0.0864	0.0874	0.752578	0.6166	0.5895
		succinimide	41888	C07273		11439	1.4254	1.2808	0.6482	1.1627	1.0357	0.8025	0.4315	0.4731	0.5706	0.4059	0.8138	0.656	0.9944	0.9461	1.1529	2.221	2.41	1.2128	2.0754	2.0994	1.1333	0.6102	1.3328	0.5895	1.0056	0.483288	0.0028	0.009	0.466273	0.0002	0.0079	0.821784	0.719	0.1771	0.455473	0.0009	0.0004	1.80424	0.0022	0.0055	1.74072	0.0269	0.0936
		thioproline	53231			93176	1.2639	1.3447	0.8193	0.9526	1.2413	0.9981	0.8421	0.4125	1.0833	0.6634	1.6208	1.718	1.1521	1.7507	1.1933	0.7059	0.8886	1.0636	1.2999	1.0446	1.0757	0.6663	0.7272	0.6243	0.6422	0.711409	0.0308	0.0576	0.746752	0.1373	0.2104	1.32251	0.0487	0.0151	1.48621	0.0096	0.0034	0.889857	0.4531	0.2936	0.934065	0.9917	0.7338
